# Supplementary material for: 4-(5,3′-Dimethyl-5′-oxo-2-phenyl-2′,5′-dihydro-2H-[3,4′]bipyrazol-1′-yl)benzene­sulfonamide monohydrate
Source: Acta Crystallogr Sect E Struct Rep Online. 2011 Aug 27;67(Pt 9):o2474. doi: 10.1107/S1600536811034453 (PMC3200878; doi:10.1107/S1600536811034453)
Supplement: Supplementary file 1 [file e-67-o2474-sup1.cif]

##############################################################################
#                                                                            #
# This CIF contains the data in a paper accepted for publication in          #
# Acta Crystallographica Section E. It conforms to the requirements of       #
# Notes for Authors for Acta Crystallographica Section E, and has been       #
# peer reviewed under the auspices of the IUCr Commission on Journals.       #
#                                                                            #
# Full details of the Crystallographic Information File format               #
# are given in the paper "The Crystallographic Information File (CIF):       #
# a New Standard Archive File for Crystallography" by S. R. Hall, F. H.      #
# Allen and I. D. Brown [Acta Cryst. (1991), A47, 655-685].                  #
#                                                                            #
# The current version of the core CIF dictionary is obtainable from          #
# ftp://ftp.iucr.org/pub/cif_core.dic.                                       #
#                                                                            #
# Software is freely available for graphical display of the structure(s)     #
# in this CIF. For information consult the CIF software page                 #
# http://www.iucr.org/resources/cif/software.                                #
#                                                                            #
# This file may be used for bona fide research purposes within the           #
# scientific community so long as proper attribution is given to the journal # 
# article from which it was obtained.                                        #
#                                                                            #
##############################################################################
data_global
_audit_creation_method     SHELXL-97
_journal_date_recd_electronic     2011-08-22
_journal_date_accepted     2011-08-22
_journal_name_full     'Acta Crystallographica, Section E'
_journal_year     2011
_journal_volume     67
_journal_issue      9
_journal_page_first     o2474
_journal_page_last     o2474
_journal_paper_category     QO
_journal_coeditor_code     XU5305
_publ_contact_author_name     'Dr Seik Weng Ng'
_publ_contact_author_address
;
Department of Chemistry
University of Malaya
50603 Kuala Lumpur
Malaysia
;
_publ_contact_author_email     seikweng@um.edu.my
_publ_contact_author_fax     '03 7967 4193'
_publ_contact_author_phone     '03 7967 6778'
_publ_section_title
;\
4-(5,3'-Dimethyl-5'-oxo-2-phenyl-2',5'-dihydro-2<i>H</i>-[3,4']bipyrazol-1'-\
yl)benzenesulfonamide monohydrate
;
loop_
    _publ_author_name
    _publ_author_address
    'Asiri, Abdullah M.'
;
Chemistry Department
Faculty of Science
King Abdulaziz University
PO Box 80203 Jeddah
Saudi Arabia
and Center of Excellence for Advanced Materials Research
King Abdulaziz University
PO Box 80203 Jeddah
Saudi Arabia
;
    'Al-Youbi, Abdulrahman O.'
;
Chemistry Department
Faculty of Science
King Abdulaziz University
PO Box 80203 Jeddah
Saudi Arabia
;
    'Faidallah, Hassan M.'
;
Chemistry Department
Faculty of Science
King Abdulaziz University
PO Box 80203 Jeddah
Saudi Arabia
;
    'Alamry, Khalid A.'
;
Chemistry Department
Faculty of Science
King Abdulaziz University
PO Box 80203 Jeddah
Saudi Arabia
;
    'Ng, Seik Weng'
;
Department of Chemistry
University of Malaya
50603 Kuala Lumpur
Malaysia
;
data_I
_audit_creation_method     SHELXL97
_chemical_name_systematic
;
4-(5,3'-Dimethyl-5'-oxo-2-phenyl-2',5'-dihydro-2<i>H</i>-[3,4']bipyrazol-1'-
yl)benzenesulfonamide monohydrate
;
_chemical_name_common     ?
_chemical_formula_moiety     'C20 H19 N5 O3 S, H2 O'
_chemical_formula_sum     'C20 H21 N5 O4 S'
_chemical_formula_iupac     'C20 H19 N5 O3 S, H2 O'
_chemical_formula_weight     427.48
_chemical_melting_point     ?
_symmetry_cell_setting     monoclinic
_symmetry_space_group_name_H-M     'P 21/c'
_symmetry_space_group_name_Hall     '-P 2ybc'
loop_
    _symmetry_equiv_pos_as_xyz
    'x, y, z'
    '-x, y+1/2, -z+1/2'
    '-x, -y, -z'
    'x, -y-1/2, z-1/2'
_cell_length_a     11.1570(5)
_cell_length_b     12.3305(5)
_cell_length_c     14.9228(5)
_cell_angle_alpha     90.00
_cell_angle_beta     107.142(4)
_cell_angle_gamma     90.00
_cell_volume     1961.75(14)
_cell_formula_units_Z     4
_cell_measurement_reflns_used     3286
_cell_measurement_theta_min     2.52
_cell_measurement_theta_max     29.35
_cell_measurement_temperature     100(2)
_exptl_crystal_description     prism
_exptl_crystal_colour     colourless
_exptl_crystal_size_max     0.30
_exptl_crystal_size_mid     0.25
_exptl_crystal_size_min     0.20
_exptl_crystal_density_diffrn     1.447
_exptl_crystal_density_meas     ?
_exptl_crystal_density_method     'not measured'
_exptl_crystal_F_000     896
_exptl_absorpt_coefficient_mu     0.205
_exptl_absorpt_correction_type     multi-scan
_exptl_absorpt_process_details     '(CrysAlis PRO; Agilent, 2010)'
_exptl_absorpt_correction_T_min     0.9412
_exptl_absorpt_correction_T_max     0.9602
_diffrn_ambient_temperature     100(2)
_diffrn_radiation_type     MoK\a
_diffrn_radiation_wavelength     0.71073
_diffrn_radiation_source     'SuperNova (Mo) X-ray Source'
_diffrn_radiation_monochromator     mirror
_diffrn_measurement_device_type
                     'Agilent SuperNova Dual diffractometer with Atlas detector'
_diffrn_measurement_method     \w
_diffrn_detector_area_resol_mean     10.4041
_diffrn_reflns_number     9403
_diffrn_reflns_av_R_equivalents     0.0390
_diffrn_reflns_av_sigmaI/netI     0.0617
_diffrn_reflns_theta_min     2.53
_diffrn_reflns_theta_max     27.49
_diffrn_reflns_theta_full     27.49
_diffrn_measured_fraction_theta_max     0.974
_diffrn_measured_fraction_theta_full     0.974
_diffrn_reflns_limit_h_min     -11
_diffrn_reflns_limit_h_max     14
_diffrn_reflns_limit_k_min     -13
_diffrn_reflns_limit_k_max     15
_diffrn_reflns_limit_l_min     -19
_diffrn_reflns_limit_l_max     19
_diffrn_standards_number     0
_diffrn_standards_interval_count     0
_diffrn_standards_interval_time     0
_diffrn_standards_decay_%     0
_reflns_number_total     4382
_reflns_number_gt     3259
_reflns_threshold_expression     I>2\s(I)
_refine_ls_structure_factor_coef     Fsqd
_refine_ls_matrix_type     full
_refine_ls_R_factor_all     0.0721
_refine_ls_R_factor_gt     0.0484
_refine_ls_wR_factor_gt     0.1122
_refine_ls_wR_factor_ref     0.1302
_refine_ls_goodness_of_fit_ref     1.011
_refine_ls_restrained_S_all     1.010
_refine_ls_number_reflns     4382
_refine_ls_number_parameters     288
_refine_ls_number_restraints     5
_refine_ls_hydrogen_treatment     mixed
_refine_ls_weighting_scheme     calc
_refine_ls_weighting_details
       'calc w = 1/[\s^2^(Fo^2^)+(0.0564P)^2^+0.8598P] where P=(Fo^2^+2Fc^2^)/3'
_atom_sites_solution_hydrogens     geom
_atom_sites_solution_primary     direct
_atom_sites_solution_secondary     difmap
_refine_ls_shift/su_max     0.001
_refine_ls_shift/su_mean     0.001
_refine_diff_density_max     0.506
_refine_diff_density_min     -0.542
_refine_ls_extinction_method     none
_refine_ls_extinction_coef     ?
loop_
    _atom_type_symbol
    _atom_type_description
    _atom_type_scat_dispersion_real
    _atom_type_scat_dispersion_imag
    _atom_type_scat_source
    'C' 'C' 0.0033 0.0016
                         'International Tables Vol C Tables 4.2.6.8 and 6.1.1.4'
    'H' 'H' 0.0000 0.0000
                         'International Tables Vol C Tables 4.2.6.8 and 6.1.1.4'
    'N' 'N' 0.0061 0.0033
                         'International Tables Vol C Tables 4.2.6.8 and 6.1.1.4'
    'O' 'O' 0.0106 0.0060
                         'International Tables Vol C Tables 4.2.6.8 and 6.1.1.4'
    'S' 'S' 0.1246 0.1234
                         'International Tables Vol C Tables 4.2.6.8 and 6.1.1.4'
_computing_data_collection     'CrysAlis PRO (Agilent, 2010)'
_computing_cell_refinement     'CrysAlis PRO (Agilent, 2010)'
_computing_data_reduction     'CrysAlis PRO (Agilent, 2010)'
_computing_structure_solution     'SHELXS97 (Sheldrick, 2008)'
_computing_structure_refinement     'SHELXL97 (Sheldrick, 2008)'
_computing_molecular_graphics     'X-SEED (Barbour, 2001)'
_computing_publication_material     'publCIF (Westrip, 2010)'
loop_
    _atom_site_type_symbol
    _atom_site_label
    _atom_site_fract_x
    _atom_site_fract_y
    _atom_site_fract_z
    _atom_site_U_iso_or_equiv
    _atom_site_adp_type
    _atom_site_calc_flag
    _atom_site_refinement_flags
    _atom_site_occupancy
    _atom_site_symmetry_multiplicity
    _atom_site_disorder_assembly
    _atom_site_disorder_group
    S S1 0.71034(5) 0.80796(5) 0.74400(3) 0.01854(16) Uani d . 1 1 . .
    O O1 0.42087(15) 0.58177(12) 0.31140(10) 0.0197(4) Uani d . 1 1 . .
    O O2 0.73924(16) 0.92176(13) 0.75124(10) 0.0249(4) Uani d . 1 1 . .
    O O3 0.80889(15) 0.73007(14) 0.75709(10) 0.0257(4) Uani d . 1 1 . .
    O O1W 0.51292(17) 0.41557(14) 0.22561(12) 0.0262(4) Uani d D 1 1 . .
    H H11 0.476(2) 0.4640(17) 0.2472(18) 0.039 Uiso d D 1 1 . .
    H H12 0.5866(13) 0.439(2) 0.2367(19) 0.039 Uiso d D 1 1 . .
    N N1 0.17489(17) 0.67063(15) 0.04860(11) 0.0166(4) Uani d . 1 1 . .
    N N2 0.15213(17) 0.59426(15) -0.02130(12) 0.0187(4) Uani d . 1 1 . .
    N N3 0.24829(17) 0.80650(15) 0.33546(12) 0.0163(4) Uani d D 1 1 . .
    H H3 0.217(2) 0.8392(17) 0.3758(13) 0.020 Uiso d D 1 1 . .
    N N4 0.34314(17) 0.73153(15) 0.37024(11) 0.0161(4) Uani d . 1 1 . .
    N N5 0.63792(19) 0.78264(16) 0.82054(13) 0.0209(4) Uani d D 1 1 . .
    H H51 0.5824(19) 0.8327(16) 0.8217(17) 0.025 Uiso d D 1 1 . .
    H H52 0.609(2) 0.7161(11) 0.8133(17) 0.025 Uiso d D 1 1 . .
    C C1 0.1501(2) 0.39583(19) -0.03171(15) 0.0230(5) Uani d . 1 1 . .
    H H1A 0.1414 0.4119 -0.0976 0.035 Uiso calc R 1 1 . .
    H H1B 0.0744 0.3588 -0.0271 0.035 Uiso calc R 1 1 . .
    H H1C 0.2231 0.3489 -0.0063 0.035 Uiso calc R 1 1 . .
    C C2 0.1673(2) 0.49882(18) 0.02272(14) 0.0189(5) Uani d . 1 1 . .
    C C3 0.1981(2) 0.51292(19) 0.11991(14) 0.0188(5) Uani d . 1 1 . .
    H H3A 0.2127 0.4575 0.1661 0.023 Uiso calc R 1 1 . .
    C C4 0.2029(2) 0.62324(18) 0.13530(14) 0.0170(5) Uani d . 1 1 . .
    C C5 0.1673(2) 0.78201(18) 0.02104(14) 0.0176(5) Uani d . 1 1 . .
    C C6 0.0699(2) 0.81337(19) -0.05719(15) 0.0220(5) Uani d . 1 1 . .
    H H6 0.0077 0.7625 -0.0885 0.026 Uiso calc R 1 1 . .
    C C7 0.0647(2) 0.9183(2) -0.08844(17) 0.0293(6) Uani d . 1 1 . .
    H H7 -0.0005 0.9399 -0.1424 0.035 Uiso calc R 1 1 . .
    C C8 0.1543(2) 0.9932(2) -0.04149(17) 0.0280(6) Uani d . 1 1 . .
    H H8 0.1499 1.0660 -0.0630 0.034 Uiso calc R 1 1 . .
    C C9 0.2497(2) 0.9619(2) 0.03634(16) 0.0241(5) Uani d . 1 1 . .
    H H9 0.3101 1.0136 0.0688 0.029 Uiso calc R 1 1 . .
    C C10 0.2580(2) 0.85513(18) 0.06757(14) 0.0193(5) Uani d . 1 1 . .
    H H10 0.3250 0.8329 0.1200 0.023 Uiso calc R 1 1 . .
    C C11 0.0624(2) 0.83177(19) 0.20154(15) 0.0220(5) Uani d . 1 1 . .
    H H11A 0.0022 0.7821 0.1604 0.033 Uiso calc R 1 1 . .
    H H11B 0.0820 0.8907 0.1641 0.033 Uiso calc R 1 1 . .
    H H11C 0.0261 0.8621 0.2484 0.033 Uiso calc R 1 1 . .
    C C12 0.1786(2) 0.77221(19) 0.24935(13) 0.0173(5) Uani d . 1 1 . .
    C C13 0.2349(2) 0.68339(18) 0.22385(14) 0.0160(5) Uani d . 1 1 . .
    C C14 0.3403(2) 0.65484(18) 0.30161(14) 0.0164(5) Uani d . 1 1 . .
    C C15 0.4352(2) 0.74994(18) 0.45697(13) 0.0157(5) Uani d . 1 1 . .
    C C16 0.5117(2) 0.66528(18) 0.50240(14) 0.0167(5) Uani d . 1 1 . .
    H H16 0.5053 0.5957 0.4740 0.020 Uiso calc R 1 1 . .
    C C17 0.5975(2) 0.68359(18) 0.58972(14) 0.0178(5) Uani d . 1 1 . .
    H H17 0.6511 0.6267 0.6211 0.021 Uiso calc R 1 1 . .
    C C18 0.6048(2) 0.78517(18) 0.63096(14) 0.0172(5) Uani d . 1 1 . .
    C C19 0.5284(2) 0.86945(18) 0.58551(14) 0.0178(5) Uani d . 1 1 . .
    H H19 0.5337 0.9386 0.6145 0.021 Uiso calc R 1 1 . .
    C C20 0.4444(2) 0.85223(18) 0.49786(14) 0.0176(5) Uani d . 1 1 . .
    H H20 0.3932 0.9100 0.4657 0.021 Uiso calc R 1 1 . .
loop_
    _atom_site_aniso_label
    _atom_site_aniso_U_11
    _atom_site_aniso_U_22
    _atom_site_aniso_U_33
    _atom_site_aniso_U_12
    _atom_site_aniso_U_13
    _atom_site_aniso_U_23
    S1 0.0154(3) 0.0224(3) 0.0164(3) -0.0013(2) 0.0024(2) -0.0019(2)
    O1 0.0191(9) 0.0182(8) 0.0203(7) 0.0040(7) 0.0035(6) -0.0034(6)
    O2 0.0256(10) 0.0252(9) 0.0226(8) -0.0094(7) 0.0052(7) -0.0042(7)
    O3 0.0166(9) 0.0354(10) 0.0219(8) 0.0055(7) 0.0008(6) -0.0032(7)
    O1W 0.0283(10) 0.0204(9) 0.0329(9) -0.0007(8) 0.0136(8) -0.0039(7)
    N1 0.0164(10) 0.0189(10) 0.0141(8) -0.0023(8) 0.0039(7) -0.0021(7)
    N2 0.0166(10) 0.0205(10) 0.0193(9) -0.0032(8) 0.0060(7) -0.0062(8)
    N3 0.0176(10) 0.0160(10) 0.0156(8) 0.0046(8) 0.0054(7) 0.0000(7)
    N4 0.0158(10) 0.0163(9) 0.0152(8) 0.0036(8) 0.0033(7) 0.0001(7)
    N5 0.0233(11) 0.0198(10) 0.0197(9) -0.0011(9) 0.0063(8) -0.0022(9)
    C1 0.0239(13) 0.0216(12) 0.0235(11) -0.0024(10) 0.0069(9) -0.0030(10)
    C2 0.0160(11) 0.0198(12) 0.0206(10) -0.0025(9) 0.0050(8) -0.0009(9)
    C3 0.0169(11) 0.0201(12) 0.0188(10) 0.0000(9) 0.0045(8) 0.0023(9)
    C4 0.0127(11) 0.0219(12) 0.0156(10) -0.0006(9) 0.0030(8) -0.0006(9)
    C5 0.0182(12) 0.0181(11) 0.0185(10) -0.0005(9) 0.0083(9) -0.0004(9)
    C6 0.0209(13) 0.0229(13) 0.0215(11) -0.0013(10) 0.0052(9) 0.0004(10)
    C7 0.0255(14) 0.0292(14) 0.0303(12) 0.0041(11) 0.0038(10) 0.0039(11)
    C8 0.0280(14) 0.0181(12) 0.0399(14) 0.0025(11) 0.0131(11) 0.0051(11)
    C9 0.0254(13) 0.0227(13) 0.0272(12) -0.0071(10) 0.0124(10) -0.0081(10)
    C10 0.0211(12) 0.0211(12) 0.0172(10) -0.0011(10) 0.0080(9) -0.0036(9)
    C11 0.0210(13) 0.0243(13) 0.0186(10) 0.0051(10) 0.0026(9) 0.0012(10)
    C12 0.0172(12) 0.0220(12) 0.0132(9) -0.0010(9) 0.0055(8) 0.0019(9)
    C13 0.0139(11) 0.0188(11) 0.0153(9) -0.0010(9) 0.0044(8) -0.0009(9)
    C14 0.0198(12) 0.0148(11) 0.0164(10) -0.0021(9) 0.0080(9) 0.0005(9)
    C15 0.0158(11) 0.0189(12) 0.0134(9) -0.0008(9) 0.0058(8) 0.0006(9)
    C16 0.0191(12) 0.0142(11) 0.0181(10) 0.0017(9) 0.0076(8) -0.0012(9)
    C17 0.0179(12) 0.0184(12) 0.0169(10) 0.0033(9) 0.0051(8) 0.0012(9)
    C18 0.0145(11) 0.0221(12) 0.0147(9) -0.0023(9) 0.0040(8) 0.0003(9)
    C19 0.0211(12) 0.0160(11) 0.0173(10) -0.0007(9) 0.0072(9) -0.0014(9)
    C20 0.0183(12) 0.0150(11) 0.0198(10) 0.0017(9) 0.0061(9) 0.0021(9)
loop_
    _geom_bond_atom_site_label_1
    _geom_bond_atom_site_label_2
    _geom_bond_site_symmetry_2
    _geom_bond_distance
    _geom_bond_publ_flag
    S1 O3 . 1.4293(17) ?
    S1 O2 . 1.4366(16) ?
    S1 N5 . 1.612(2) ?
    S1 C18 . 1.772(2) ?
    O1 C14 . 1.251(3) ?
    O1W H11 . 0.844(10) ?
    O1W H12 . 0.840(10) ?
    N1 C4 . 1.369(3) ?
    N1 N2 . 1.372(2) ?
    N1 C5 . 1.429(3) ?
    N2 C2 . 1.334(3) ?
    N3 C12 . 1.359(3) ?
    N3 N4 . 1.386(2) ?
    N3 H3 . 0.880(9) ?
    N4 C14 . 1.387(3) ?
    N4 C15 . 1.413(3) ?
    N5 H51 . 0.878(10) ?
    N5 H52 . 0.876(10) ?
    C1 C2 . 1.489(3) ?
    C1 H1A . 0.9800 ?
    C1 H1B . 0.9800 ?
    C1 H1C . 0.9800 ?
    C2 C3 . 1.399(3) ?
    C3 C4 . 1.378(3) ?
    C3 H3A . 0.9500 ?
    C4 C13 . 1.465(3) ?
    C5 C10 . 1.381(3) ?
    C5 C6 . 1.395(3) ?
    C6 C7 . 1.371(3) ?
    C6 H6 . 0.9500 ?
    C7 C8 . 1.390(3) ?
    C7 H7 . 0.9500 ?
    C8 C9 . 1.379(3) ?
    C8 H8 . 0.9500 ?
    C9 C10 . 1.391(3) ?
    C9 H9 . 0.9500 ?
    C10 H10 . 0.9500 ?
    C11 C12 . 1.477(3) ?
    C11 H11A . 0.9800 ?
    C11 H11B . 0.9800 ?
    C11 H11C . 0.9800 ?
    C12 C13 . 1.371(3) ?
    C13 C14 . 1.431(3) ?
    C15 C20 . 1.392(3) ?
    C15 C16 . 1.392(3) ?
    C16 C17 . 1.390(3) ?
    C16 H16 . 0.9500 ?
    C17 C18 . 1.387(3) ?
    C17 H17 . 0.9500 ?
    C18 C19 . 1.388(3) ?
    C19 C20 . 1.382(3) ?
    C19 H19 . 0.9500 ?
    C20 H20 . 0.9500 ?
loop_
    _geom_angle_atom_site_label_1
    _geom_angle_atom_site_label_2
    _geom_angle_atom_site_label_3
    _geom_angle_site_symmetry_1
    _geom_angle_site_symmetry_3
    _geom_angle
    _geom_angle_publ_flag
    O3 S1 O2 . . 119.96(11) ?
    O3 S1 N5 . . 107.40(10) ?
    O2 S1 N5 . . 106.50(10) ?
    O3 S1 C18 . . 106.98(10) ?
    O2 S1 C18 . . 107.33(10) ?
    N5 S1 C18 . . 108.23(10) ?
    H11 O1W H12 . . 104(3) ?
    C4 N1 N2 . . 111.40(18) ?
    C4 N1 C5 . . 131.29(18) ?
    N2 N1 C5 . . 117.31(16) ?
    C2 N2 N1 . . 105.24(16) ?
    C12 N3 N4 . . 107.92(17) ?
    C12 N3 H3 . . 123.8(16) ?
    N4 N3 H3 . . 117.7(15) ?
    N3 N4 C14 . . 109.23(16) ?
    N3 N4 C15 . . 120.29(17) ?
    C14 N4 C15 . . 129.64(19) ?
    S1 N5 H51 . . 112.5(16) ?
    S1 N5 H52 . . 109.6(17) ?
    H51 N5 H52 . . 115(3) ?
    C2 C1 H1A . . 109.5 ?
    C2 C1 H1B . . 109.5 ?
    H1A C1 H1B . . 109.5 ?
    C2 C1 H1C . . 109.5 ?
    H1A C1 H1C . . 109.5 ?
    H1B C1 H1C . . 109.5 ?
    N2 C2 C3 . . 110.95(19) ?
    N2 C2 C1 . . 120.43(19) ?
    C3 C2 C1 . . 128.6(2) ?
    C4 C3 C2 . . 106.32(19) ?
    C4 C3 H3A . . 126.8 ?
    C2 C3 H3A . . 126.8 ?
    N1 C4 C3 . . 106.09(18) ?
    N1 C4 C13 . . 124.3(2) ?
    C3 C4 C13 . . 129.60(19) ?
    C10 C5 C6 . . 121.0(2) ?
    C10 C5 N1 . . 120.7(2) ?
    C6 C5 N1 . . 118.2(2) ?
    C7 C6 C5 . . 119.4(2) ?
    C7 C6 H6 . . 120.3 ?
    C5 C6 H6 . . 120.3 ?
    C6 C7 C8 . . 120.2(2) ?
    C6 C7 H7 . . 119.9 ?
    C8 C7 H7 . . 119.9 ?
    C9 C8 C7 . . 120.1(2) ?
    C9 C8 H8 . . 120.0 ?
    C7 C8 H8 . . 120.0 ?
    C8 C9 C10 . . 120.3(2) ?
    C8 C9 H9 . . 119.8 ?
    C10 C9 H9 . . 119.8 ?
    C5 C10 C9 . . 118.9(2) ?
    C5 C10 H10 . . 120.5 ?
    C9 C10 H10 . . 120.5 ?
    C12 C11 H11A . . 109.5 ?
    C12 C11 H11B . . 109.5 ?
    H11A C11 H11B . . 109.5 ?
    C12 C11 H11C . . 109.5 ?
    H11A C11 H11C . . 109.5 ?
    H11B C11 H11C . . 109.5 ?
    N3 C12 C13 . . 109.25(19) ?
    N3 C12 C11 . . 118.57(19) ?
    C13 C12 C11 . . 132.18(19) ?
    C12 C13 C14 . . 107.79(18) ?
    C12 C13 C4 . . 130.18(19) ?
    C14 C13 C4 . . 122.0(2) ?
    O1 C14 N4 . . 123.05(19) ?
    O1 C14 C13 . . 131.5(2) ?
    N4 C14 C13 . . 105.40(19) ?
    C20 C15 C16 . . 120.71(19) ?
    C20 C15 N4 . . 119.14(19) ?
    C16 C15 N4 . . 120.09(19) ?
    C17 C16 C15 . . 119.3(2) ?
    C17 C16 H16 . . 120.4 ?
    C15 C16 H16 . . 120.4 ?
    C18 C17 C16 . . 119.8(2) ?
    C18 C17 H17 . . 120.1 ?
    C16 C17 H17 . . 120.1 ?
    C17 C18 C19 . . 120.79(19) ?
    C17 C18 S1 . . 120.08(17) ?
    C19 C18 S1 . . 119.12(17) ?
    C20 C19 C18 . . 119.7(2) ?
    C20 C19 H19 . . 120.2 ?
    C18 C19 H19 . . 120.2 ?
    C19 C20 C15 . . 119.7(2) ?
    C19 C20 H20 . . 120.1 ?
    C15 C20 H20 . . 120.1 ?
loop_
    _geom_torsion_atom_site_label_1
    _geom_torsion_atom_site_label_2
    _geom_torsion_atom_site_label_3
    _geom_torsion_atom_site_label_4
    _geom_torsion_site_symmetry_1
    _geom_torsion_site_symmetry_2
    _geom_torsion_site_symmetry_3
    _geom_torsion_site_symmetry_4
    _geom_torsion
    _geom_torsion_publ_flag
    C4 N1 N2 C2 . . . . -0.5(2) ?
    C5 N1 N2 C2 . . . . 178.93(19) ?
    C12 N3 N4 C14 . . . . 5.7(2) ?
    C12 N3 N4 C15 . . . . 176.18(18) ?
    N1 N2 C2 C3 . . . . 0.7(2) ?
    N1 N2 C2 C1 . . . . -179.8(2) ?
    N2 C2 C3 C4 . . . . -0.6(3) ?
    C1 C2 C3 C4 . . . . 180.0(2) ?
    N2 N1 C4 C3 . . . . 0.1(2) ?
    C5 N1 C4 C3 . . . . -179.2(2) ?
    N2 N1 C4 C13 . . . . 178.32(19) ?
    C5 N1 C4 C13 . . . . -1.0(4) ?
    C2 C3 C4 N1 . . . . 0.3(2) ?
    C2 C3 C4 C13 . . . . -177.8(2) ?
    C4 N1 C5 C10 . . . . 44.3(3) ?
    N2 N1 C5 C10 . . . . -135.0(2) ?
    C4 N1 C5 C6 . . . . -139.3(2) ?
    N2 N1 C5 C6 . . . . 41.4(3) ?
    C10 C5 C6 C7 . . . . 0.3(3) ?
    N1 C5 C6 C7 . . . . -176.2(2) ?
    C5 C6 C7 C8 . . . . -1.2(4) ?
    C6 C7 C8 C9 . . . . 0.6(4) ?
    C7 C8 C9 C10 . . . . 0.9(4) ?
    C6 C5 C10 C9 . . . . 1.3(3) ?
    N1 C5 C10 C9 . . . . 177.60(19) ?
    C8 C9 C10 C5 . . . . -1.9(3) ?
    N4 N3 C12 C13 . . . . -6.7(2) ?
    N4 N3 C12 C11 . . . . 173.17(19) ?
    N3 C12 C13 C14 . . . . 5.0(2) ?
    C11 C12 C13 C14 . . . . -174.8(2) ?
    N3 C12 C13 C4 . . . . -174.0(2) ?
    C11 C12 C13 C4 . . . . 6.2(4) ?
    N1 C4 C13 C12 . . . . 46.1(4) ?
    C3 C4 C13 C12 . . . . -136.2(3) ?
    N1 C4 C13 C14 . . . . -132.9(2) ?
    C3 C4 C13 C14 . . . . 44.9(4) ?
    N3 N4 C14 O1 . . . . 174.80(19) ?
    C15 N4 C14 O1 . . . . 5.5(4) ?
    N3 N4 C14 C13 . . . . -2.6(2) ?
    C15 N4 C14 C13 . . . . -171.9(2) ?
    C12 C13 C14 O1 . . . . -178.5(2) ?
    C4 C13 C14 O1 . . . . 0.6(4) ?
    C12 C13 C14 N4 . . . . -1.4(2) ?
    C4 C13 C14 N4 . . . . 177.73(19) ?
    N3 N4 C15 C20 . . . . -12.5(3) ?
    C14 N4 C15 C20 . . . . 155.8(2) ?
    N3 N4 C15 C16 . . . . 164.83(19) ?
    C14 N4 C15 C16 . . . . -26.9(3) ?
    C20 C15 C16 C17 . . . . 0.3(3) ?
    N4 C15 C16 C17 . . . . -176.93(19) ?
    C15 C16 C17 C18 . . . . 0.8(3) ?
    C16 C17 C18 C19 . . . . -0.8(3) ?
    C16 C17 C18 S1 . . . . 177.88(17) ?
    O3 S1 C18 C17 . . . . 25.0(2) ?
    O2 S1 C18 C17 . . . . 154.97(18) ?
    N5 S1 C18 C17 . . . . -90.4(2) ?
    O3 S1 C18 C19 . . . . -156.30(18) ?
    O2 S1 C18 C19 . . . . -26.3(2) ?
    N5 S1 C18 C19 . . . . 88.25(19) ?
    C17 C18 C19 C20 . . . . -0.4(3) ?
    S1 C18 C19 C20 . . . . -179.08(17) ?
    C18 C19 C20 C15 . . . . 1.5(3) ?
    C16 C15 C20 C19 . . . . -1.5(3) ?
    N4 C15 C20 C19 . . . . 175.77(19) ?
loop_
    _geom_hbond_atom_site_label_D
    _geom_hbond_atom_site_label_H
    _geom_hbond_atom_site_label_A
    _geom_hbond_site_symmetry_A
    _geom_hbond_distance_DH
    _geom_hbond_distance_HA
    _geom_hbond_distance_DA
    _geom_hbond_angle_DHA
    _geom_hbond_publ_flag
    N3 H3 N2 4_576 0.880(10)
                           2.050(10)
                                   2.927(3) 175(2) yes
    N5 H51 O1 4_576 0.880(10)
                            2.050(10)
                                    2.913(3) 165(2) yes
    N5 H52 O1W 3_666 0.880(10)
                             2.090(10)
                                     2.932(3) 161(2) yes
    O1W H11 O1 . 0.840(10)
                         1.940(10)
                                 2.769(2) 169(3) yes
    O1W H12 O2 4_575 0.840(10)
                             2.38(2) 3.158(2) 154(3) yes
