# Supplementary material for: 4-(5,3′-Dimethyl-5′-oxo-2-phenyl-2′,5′-dihydro-2H-[3,4′]bipyrazol-1′-yl)benzene­sulfonamide monohydrate
Source: Acta Crystallogr Sect E Struct Rep Online. 2011 Aug 27;67(Pt 9):o2474. doi: 10.1107/S1600536811034453 (PMC3200878; doi:10.1107/S1600536811034453)
Supplement: Supplementary file 2 [file e-67-o2474-Isup2.hkl]

# 
# h,k,l, Fc-squared, Fo-squared, sigma(Fo-squared) and status flag 
# 
data_I
_shelx_title '  P21/c' 
_shelx_refln_list_code          4 
_shelx_F_calc_maximum      253.11 
_exptl_crystal_F_000       896.00 
_reflns_d_resolution_high  0.7698 
 
loop_ 
 _symmetry_equiv_pos_as_xyz 
 'x, y, z' 
 '-x, y+1/2, -z+1/2' 
 '-x, -y, -z' 
 'x, -y-1/2, z-1/2' 
 
_cell_length_a    11.1570 
_cell_length_b    12.3305 
_cell_length_c    14.9228 
_cell_angle_alpha  90.000 
_cell_angle_beta  107.142 
_cell_angle_gamma  90.000 
 
_shelx_F_squared_multiplier     1.000 
 
loop_ 
 _refln_index_h 
 _refln_index_k 
 _refln_index_l 
 _refln_F_squared_calc 
 _refln_F_squared_meas 
 _refln_F_squared_sigma 
 _refln_observed_status 
   2   0   0    16888.82    17695.34    151.77 o 
   3   0   0    15595.93    17087.06    184.55 o 
   4   0   0     1091.87     1049.95     53.45 o 
   5   0   0     1361.57     1551.15     72.99 o 
   6   0   0      322.46      446.74     44.04 o 
   7   0   0       88.96      158.21     29.73 o 
   8   0   0      791.39      856.62     70.76 o 
   9   0   0     3784.12     3830.85    159.63 o 
  10   0   0      228.50      275.06     46.13 o 
  11   0   0      254.55      313.03     53.75 o 
  12   0   0      621.48      606.84     77.07 o 
  13   0   0       22.57       20.70     18.99 o 
   1   1   0     5706.79     5661.88     65.80 o 
   2   1   0     9342.54     9035.95     59.74 o 
   3   1   0      468.43      446.04     22.24 o 
   4   1   0      981.26      914.14     41.39 o 
   5   1   0      654.63      789.14     37.82 o 
   6   1   0      934.98     1000.97     41.46 o 
   7   1   0      619.62      646.63     33.28 o 
   8   1   0      999.07      934.87     57.71 o 
   9   1   0      126.24       99.46     22.11 o 
  10   1   0      454.54      471.70     42.06 o 
  11   1   0     4864.97     5013.30    146.11 o 
  12   1   0       59.38       65.74     19.62 o 
  13   1   0      201.02      194.99     33.33 o 
   0   2   0    24817.35    23308.82    135.67 o 
   1   2   0     3106.09     3239.28     43.32 o 
   2   2   0     1558.64     1429.31     46.41 o 
   3   2   0     5107.62     5125.58     55.16 o 
   4   2   0      264.24      293.93     21.58 o 
   5   2   0      275.11      315.55     20.65 o 
   6   2   0        0.78        3.99      3.21 o 
   7   2   0      121.28      136.24     18.93 o 
   8   2   0      485.86      519.53     39.18 o 
   9   2   0       77.14       73.93     16.63 o 
  10   2   0      142.43      147.05     18.01 o 
  11   2   0      302.78      307.94     36.71 o 
  12   2   0       50.65       29.50     13.03 o 
  13   2   0       18.97       28.98     15.65 o 
   1   3   0     1163.50     1314.96     24.50 o 
   2   3   0     1328.92     1282.21     29.23 o 
   3   3   0     1371.42     1545.17     28.11 o 
   4   3   0      151.93      162.34     16.68 o 
   5   3   0       65.98       64.17      8.47 o 
   6   3   0      295.95      345.78     26.51 o 
   7   3   0       28.95       39.02     12.11 o 
   8   3   0      213.00       33.29    110.22 o 
   9   3   0      711.01      690.71     48.78 o 
  10   3   0       44.13       47.42     10.81 o 
  11   3   0      731.27      728.35     56.76 o 
  12   3   0       32.96       13.38     25.81 o 
  13   3   0      188.56      199.65     33.14 o 
   0   4   0       95.90      101.44      9.29 o 
   1   4   0      666.93      690.32     17.36 o 
   2   4   0     4383.64     4750.30     57.94 o 
   3   4   0      203.78      230.05     15.18 o 
   4   4   0     1905.02     2175.03     38.35 o 
   5   4   0     2596.69     2854.52     77.25 o 
   6   4   0      631.44      637.52     44.25 o 
   7   4   0       11.38        0.76     14.72 o 
   8   4   0      252.13      207.76     37.65 o 
   9   4   0       15.07       13.07     12.15 o 
  10   4   0       71.58       81.97     18.44 o 
  11   4   0      301.66      312.04     38.15 o 
  12   4   0        2.00       -6.12      9.71 o 
  13   4   0       20.94       45.70     25.78 o 
   1   5   0      690.99      795.52     20.49 o 
   2   5   0      625.70      659.80     23.20 o 
   3   5   0     1224.61     1336.42     36.39 o 
   4   5   0      185.65      213.45     12.74 o 
   5   5   0        1.53        1.70      6.54 o 
   6   5   0      878.91      893.00     39.06 o 
   7   5   0       75.16       57.55     19.31 o 
   8   5   0       84.69       74.09     22.81 o 
   9   5   0        2.20       -2.29      9.48 o 
  10   5   0        7.77       25.81     20.09 o 
  11   5   0       42.10       77.89     19.74 o 
  12   5   0       98.67      123.68     25.78 o 
   0   6   0      131.88      311.46     33.17 o 
   1   6   0      489.97      503.65     17.74 o 
   2   6   0     1725.36     1757.85     36.30 o 
   3   6   0      192.27      190.52     14.75 o 
   4   6   0      595.10      646.12     29.18 o 
   5   6   0      296.09      350.06     17.95 o 
   6   6   0       24.14       18.19      9.60 o 
   7   6   0       21.38       32.75     16.65 o 
   8   6   0       69.08       84.83     26.01 o 
   9   6   0      104.58       57.12     22.12 o 
  10   6   0       53.12       56.66     23.35 o 
  11   6   0        3.02      -23.94     18.13 o 
  12   6   0       41.17       38.42     17.33 o 
   1   7   0       78.07      110.05      9.16 o 
   2   7   0     2863.28     2975.23     56.16 o 
   3   7   0      579.16      633.43     93.61 o 
   4   7   0       22.05        2.05      9.43 o 
   5   7   0       42.14       55.27      8.02 o 
   6   7   0     1097.64     1127.67     46.72 o 
   7   7   0      127.80      204.76     38.73 o 
   8   7   0      496.62      591.03     67.59 o 
   9   7   0      566.79      606.45     73.18 o 
  10   7   0        0.82      -27.97     18.65 o 
  11   7   0      723.54      744.29     88.60 o 
   0   8   0     1269.69     1446.18     48.68 o 
   1   8   0      142.61      121.90     10.19 o 
   2   8   0      176.63       41.66     47.31 o 
   3   8   0     2216.10     2384.36     85.43 o 
   4   8   0     1148.49     1086.72     51.68 o 
   5   8   0     1404.10     1476.33     39.00 o 
   6   8   0     2285.94     2172.05     55.00 o 
   7   8   0      147.01      186.66     35.44 o 
   8   8   0      183.15      166.30     38.07 o 
   9   8   0      883.38      843.13     87.88 o 
  10   8   0      206.34      191.48     44.66 o 
  11   8   0      141.94      138.88     38.48 o 
   1   9   0     1513.36     1531.91     54.04 o 
   2   9   0     1377.25     1545.65     92.57 o 
   3   9   0     1108.15     1152.41     71.22 o 
   4   9   0      303.96      301.42     22.83 o 
   5   9   0        8.59       20.76      6.62 o 
   6   9   0      384.90      337.50     22.60 o 
   7   9   0       46.54       62.21     21.69 o 
   8   9   0      403.04      421.24     56.30 o 
   9   9   0       93.04      136.21     33.69 o 
  10   9   0        0.50      -11.10     23.75 o 
  11   9   0      166.09      157.91     40.32 o 
   0  10   0     1758.86     1700.53     85.54 o 
   1  10   0      331.93      346.50     27.42 o 
   2  10   0      904.20      901.38     63.85 o 
   3  10   0       88.58       67.42     12.75 o 
   4  10   0       62.45       85.16     16.25 o 
   5  10   0       12.60       21.13      9.99 o 
   6  10   0       19.79       18.87      6.70 o 
   7  10   0      426.15      369.63     50.98 o 
   8  10   0       11.04       -8.52     10.48 o 
   9  10   0     1096.97     1059.88     94.27 o 
  10  10   0      120.01       95.94     32.19 o 
   1  11   0      277.21      289.55     18.51 o 
   2  11   0     1144.96     1200.37     44.38 o 
   3  11   0      763.74      718.51     43.58 o 
   4  11   0      153.46      149.34     21.65 o 
   5  11   0        0.12       -6.77      8.80 o 
   6  11   0      161.64      158.21     18.42 o 
   7  11   0       66.11       58.55     16.31 o 
   8  11   0      106.57      117.34     32.52 o 
   9  11   0       78.14       84.81     30.38 o 
  10  11   0       12.48      -10.57     13.94 o 
   0  12   0     1008.09      915.22     68.18 o 
   1  12   0        0.04        6.90      7.80 o 
   2  12   0      384.37      383.96     32.22 o 
   3  12   0      502.40      499.97     38.03 o 
   4  12   0       28.50       13.60      8.77 o 
   5  12   0        0.37       -4.06      8.54 o 
   6  12   0       61.22       87.41     18.91 o 
   7  12   0        3.89       -1.22      9.63 o 
   8  12   0      173.71      196.42     39.13 o 
   9  12   0       57.87       56.13     25.07 o 
   1  13   0      182.16      176.99     22.60 o 
   2  13   0        2.80       13.05      7.61 o 
   3  13   0      253.66      219.31     26.91 o 
   4  13   0       13.70        2.57      9.62 o 
   5  13   0        7.12        5.32     10.85 o 
   6  13   0       45.53       44.46     15.70 o 
   7  13   0       28.46       37.88     20.11 o 
   8  13   0        9.93        0.72     17.24 o 
   0  14   0       63.98       97.10     24.32 o 
   1  14   0       73.85       70.85     15.98 o 
   2  14   0        5.19       16.10     21.67 o 
   3  14   0       13.84       22.65     10.00 o 
   4  14   0       72.94       55.55     15.37 o 
   5  14   0       60.25       28.09     29.22 o 
   6  14   0      107.54       95.43     27.14 o 
   1  15   0      120.58      150.26     22.53 o 
   2  15   0        7.34       -6.93     17.92 o 
   3  15   0       41.33       30.85     21.62 o 
   4  15   0       11.43       31.10     23.42 o 
 -13   1   1       11.03       15.98     15.00 o 
 -12   1   1       48.81       64.58     19.04 o 
 -11   1   1        3.45       -2.89      9.27 o 
 -10   1   1      700.36      768.78     66.03 o 
  -9   1   1      525.98      504.97     41.11 o 
  -8   1   1      655.93      659.48     43.55 o 
  -7   1   1      531.49      558.06     30.46 o 
  -6   1   1     6631.17     6895.20    120.82 o 
  -5   1   1        6.26       11.39      6.14 o 
  -4   1   1     3817.81     4353.40    124.61 o 
  -3   1   1     2244.96     2390.41     49.77 o 
  -2   1   1       70.62       83.14      8.23 o 
  -1   1   1       16.37        6.37      1.99 o 
   1   1   1      348.58      342.32     12.78 o 
   2   1   1     1523.76     1375.82     31.60 o 
   3   1   1    12735.74    13107.92    215.52 o 
   4   1   1      718.98      772.32     31.07 o 
   5   1   1     3248.00     3506.02     79.07 o 
   6   1   1        2.76        2.33      5.47 o 
   7   1   1        0.10        4.91      5.53 o 
   8   1   1        0.79        4.99      7.79 o 
   9   1   1      655.88      617.32     35.28 o 
  10   1   1      324.78      286.50     33.86 o 
  11   1   1      225.75      254.46     33.62 o 
  12   1   1      193.03      201.15     31.90 o 
  13   1   1       33.23       -9.81     34.68 o 
 -13   2   1        2.40        2.44      8.77 o 
 -12   2   1      348.50      318.62     39.35 o 
 -11   2   1       27.60       19.59     10.83 o 
 -10   2   1        0.24        3.16      9.79 o 
  -9   2   1       58.83       94.34     18.56 o 
  -8   2   1      256.69      224.50     29.87 o 
  -7   2   1      224.18      206.90     23.77 o 
  -6   2   1      319.86      280.34     25.61 o 
  -5   2   1      554.24      645.23     36.16 o 
  -4   2   1     2945.81     2883.75     77.41 o 
  -3   2   1     3400.61     3317.02     64.12 o 
  -2   2   1     2901.74     2942.34     48.76 o 
  -1   2   1      594.74      530.61     17.41 o 
   0   2   1     7743.55     7727.04     62.56 o 
   1   2   1     1348.89     1536.03     28.48 o 
   2   2   1     5642.67     5733.91    132.09 o 
   3   2   1      909.22      899.55     25.35 o 
   4   2   1     3720.90     3872.23    101.67 o 
   5   2   1      625.97      590.71     25.67 o 
   6   2   1      127.45      126.10     12.94 o 
   7   2   1     1113.12     1001.55     42.27 o 
   8   2   1      171.26      187.72     24.18 o 
   9   2   1        4.81        5.09      5.79 o 
  10   2   1      122.36      112.42     21.13 o 
  11   2   1      334.40      368.60     40.12 o 
  12   2   1       17.70       29.90     13.75 o 
  13   2   1        7.07        0.98     19.84 o 
 -13   3   1      614.80      695.78     61.57 o 
 -12   3   1       72.11       48.81     15.50 o 
 -11   3   1      190.24      172.81     33.25 o 
 -10   3   1      229.88      259.67     31.68 o 
  -9   3   1      340.18       75.80    188.64 o 
  -8   3   1      969.37      925.09     43.57 o 
  -7   3   1      584.01      576.26     24.51 o 
  -6   3   1      719.68      684.07     33.57 o 
  -5   3   1      159.26      110.53     10.14 o 
  -4   3   1      369.01      360.58     49.66 o 
  -3   3   1      570.42      710.32     18.33 o 
  -2   3   1      609.87      591.00     24.12 o 
  -1   3   1     2132.08     2031.22     62.91 o 
   0   3   1        0.37        3.02      2.74 o 
   1   3   1     2633.69     2352.54     32.75 o 
   2   3   1      689.57      696.81     21.92 o 
   3   3   1     2232.92     2215.10     76.67 o 
   4   3   1     1260.77     1297.81     58.65 o 
   5   3   1     1280.98     1300.40     38.30 o 
   6   3   1     1274.90     1214.74     40.81 o 
   7   3   1      677.71      748.96     37.45 o 
   8   3   1     1067.13     1091.66     58.09 o 
   9   3   1       35.89       35.21     10.22 o 
  10   3   1     1246.19     1174.82     51.46 o 
  11   3   1      312.77      342.94     58.98 o 
  12   3   1       78.06       70.43     20.04 o 
  13   3   1       32.99       62.88     27.47 o 
 -13   4   1       15.76       25.16     12.49 o 
 -12   4   1      499.76      547.11     64.50 o 
 -11   4   1       16.30       24.96     13.28 o 
 -10   4   1      184.41      184.28     38.61 o 
  -9   4   1      118.56       24.38     52.52 o 
  -8   4   1       32.47       19.66     13.30 o 
  -7   4   1       85.88       84.71     14.82 o 
  -6   4   1     1605.29     1723.46     57.41 o 
  -5   4   1     5795.46     6454.46    113.40 o 
  -4   4   1      993.04     1008.60     29.56 o 
  -3   4   1     1163.90     1137.49     28.27 o 
  -2   4   1        8.04       17.93      3.65 o 
  -1   4   1     4853.02     4527.74     69.96 o 
   0   4   1      335.33      215.51      9.21 o 
   1   4   1     1471.82     1423.20     25.29 o 
   2   4   1      798.65      928.99     33.51 o 
   3   4   1      932.89      935.95     24.46 o 
   4   4   1      692.83      846.09     28.81 o 
   5   4   1      845.61      759.45     40.57 o 
   6   4   1     1132.02     1219.62     55.62 o 
   7   4   1       54.53       78.18     21.46 o 
   8   4   1       66.58       60.08     20.64 o 
   9   4   1        4.12        5.02     11.86 o 
  10   4   1      395.88      426.39     42.25 o 
  11   4   1        1.64       -7.43     18.12 o 
  12   4   1      339.60      477.45     50.03 o 
  13   4   1      219.44      218.01     48.97 o 
 -13   5   1      122.72      126.34     39.27 o 
 -12   5   1       72.76       63.77     18.68 o 
 -11   5   1       10.90       21.09     17.91 o 
 -10   5   1      460.13      399.95     57.65 o 
  -9   5   1      827.02      872.69     82.29 o 
  -8   5   1     1795.50     1762.62    108.06 o 
  -7   5   1        6.01       14.11     10.78 o 
  -6   5   1      156.13      176.49     15.37 o 
  -5   5   1       42.42       93.95     16.42 o 
  -4   5   1      126.41      112.13     11.26 o 
  -3   5   1      305.82      226.89     13.11 o 
  -2   5   1      784.52      886.48     23.47 o 
  -1   5   1      695.09      610.81     17.56 o 
   0   5   1     2346.75     2557.09     37.90 o 
   1   5   1      480.12      455.65     15.70 o 
   2   5   1     2980.28     3201.20     51.64 o 
   3   5   1      461.82      538.06     23.72 o 
   4   5   1     3615.40     3580.82     93.54 o 
   5   5   1      581.84      603.03     26.92 o 
   6   5   1     1648.22     1661.00     79.99 o 
   7   5   1      123.07      110.93     28.37 o 
   8   5   1      504.26      434.95     55.91 o 
   9   5   1      280.38      256.03     45.41 o 
  10   5   1       19.29        7.36     12.21 o 
  11   5   1      328.20      304.00     69.58 o 
  12   5   1       10.01       17.61      9.40 o 
 -12   6   1      140.55      122.68     37.26 o 
 -11   6   1       13.03        5.21     13.02 o 
 -10   6   1       54.54       29.15     20.13 o 
  -9   6   1      588.08      675.34     72.77 o 
  -8   6   1       89.03       96.51     26.38 o 
  -7   6   1      670.06      643.76     63.59 o 
  -6   6   1       17.01       14.13      6.77 o 
  -5   6   1     1415.85     1571.69     35.22 o 
  -4   6   1       87.50      139.66     15.89 o 
  -3   6   1     4311.06     4716.49     86.27 o 
  -2   6   1        9.00        5.41      2.97 o 
  -1   6   1       31.80       25.17      5.67 o 
   0   6   1      440.83      422.85     15.89 o 
   1   6   1     1043.42     1341.96     29.12 o 
   2   6   1      426.44      467.37     21.03 o 
   3   6   1     2303.67     2520.43     63.94 o 
   4   6   1        0.03        2.51      3.68 o 
   5   6   1      816.44      795.36     28.56 o 
   6   6   1      217.77      241.85     26.47 o 
   7   6   1      156.84      128.94     30.91 o 
   8   6   1        4.64       10.88     13.72 o 
   9   6   1       15.54        5.20      9.65 o 
  10   6   1       40.57       45.54     22.82 o 
  11   6   1       83.65       99.53     31.88 o 
  12   6   1      182.58      207.13     32.98 o 
 -12   7   1       10.58       16.88     19.04 o 
 -11   7   1      741.07      845.57     93.03 o 
 -10   7   1      388.01      391.77     60.60 o 
  -9   7   1      224.50      224.11     43.92 o 
  -8   7   1      384.15      452.77     58.57 o 
  -7   7   1       85.18       40.08     13.10 o 
  -6   7   1       10.60        6.45      8.49 o 
  -5   7   1       44.58       42.76      6.73 o 
  -4   7   1        1.07        0.58      2.85 o 
  -3   7   1     2134.63     2371.26     63.84 o 
  -2   7   1        4.97        1.24      3.11 o 
  -1   7   1     2434.52     2633.05     43.23 o 
   0   7   1      923.37     1005.00     26.68 o 
   1   7   1     1775.59     2003.94     38.24 o 
   2   7   1      549.43      581.33     37.32 o 
   3   7   1      584.86      530.66     26.34 o 
   4   7   1      246.40      200.43     21.42 o 
   5   7   1      690.20      669.08     29.80 o 
   6   7   1      324.67      316.60     19.51 o 
   7   7   1       55.44       41.18     19.22 o 
   8   7   1     1595.62     1430.80    106.94 o 
   9   7   1        8.30        8.97     12.88 o 
  10   7   1      245.30      159.05     40.86 o 
  11   7   1       12.28       -2.26     11.51 o 
  12   7   1       70.48       38.13     22.04 o 
 -11   8   1        0.32      -12.41     14.84 o 
 -10   8   1      141.78      171.78     42.53 o 
  -9   8   1      497.01      561.97     70.78 o 
  -8   8   1      125.02      167.97     38.19 o 
  -7   8   1     1004.43      917.70     45.13 o 
  -6   8   1     1161.89     1059.73     35.55 o 
  -5   8   1      116.24      120.51     12.23 o 
  -4   8   1      947.48     1026.35     41.14 o 
  -3   8   1     4755.59     4855.58    105.85 o 
  -2   8   1        0.23        3.84      4.92 o 
  -1   8   1       19.04       16.67      4.45 o 
   0   8   1      179.04      191.22     14.26 o 
   1   8   1      219.52      258.68     16.86 o 
   2   8   1        3.06       14.19      4.78 o 
   3   8   1      324.12      357.59     28.23 o 
   4   8   1      113.96      107.50     16.02 o 
   5   8   1        0.22       -0.57      4.48 o 
   6   8   1     1426.77     1379.89     53.63 o 
   7   8   1       30.22       56.12     20.71 o 
   8   8   1       11.05        9.31      7.28 o 
   9   8   1      110.52       63.08     26.37 o 
  10   8   1       31.52       26.89     19.06 o 
  11   8   1       29.96        5.26     12.90 o 
 -11   9   1       51.07       46.84     24.80 o 
 -10   9   1       79.76       51.41     27.62 o 
  -9   9   1      437.28      460.26     59.76 o 
  -8   9   1       49.11       34.63     17.76 o 
  -7   9   1       11.00        3.79      7.96 o 
  -6   9   1      126.86      129.95     13.71 o 
  -5   9   1       96.09       90.48     11.40 o 
  -4   9   1      223.69      187.12     22.69 o 
  -3   9   1      653.92      585.62     31.20 o 
  -2   9   1      434.94      400.30     30.74 o 
  -1   9   1        0.78       -3.30      3.02 o 
   0   9   1      370.80      364.93     20.98 o 
   1   9   1       42.78        5.09      9.21 o 
   2   9   1       36.62       29.41     10.23 o 
   3   9   1       15.65        9.61      8.88 o 
   4   9   1        2.28        5.93      6.11 o 
   5   9   1      230.25      221.62     16.53 o 
   6   9   1       37.24       46.62     11.11 o 
   7   9   1      152.01      164.91     34.70 o 
   8   9   1       70.43       28.89     16.48 o 
   9   9   1        0.02        0.71      9.88 o 
  10   9   1       83.25       78.35     28.78 o 
  11   9   1      218.35      143.33     38.75 o 
 -11  10   1      103.37      146.20     38.78 o 
 -10  10   1      109.09      101.81     30.72 o 
  -9  10   1      482.06      470.96     61.98 o 
  -8  10   1      549.71      615.22     66.42 o 
  -7  10   1      469.95      511.99     42.97 o 
  -6  10   1        8.01       10.57      9.25 o 
  -5  10   1      155.37      149.13     26.72 o 
  -4  10   1     1233.37     1200.17     55.60 o 
  -3  10   1       13.64       19.08      8.98 o 
  -2  10   1      856.82      890.88     46.38 o 
  -1  10   1       30.51       37.07      8.01 o 
   0  10   1      193.45      209.48     17.51 o 
   1  10   1     1049.15     1060.90     39.56 o 
   2  10   1      946.68      949.77     50.21 o 
   3  10   1       30.11        4.51      6.91 o 
   4  10   1       71.20       62.22     11.70 o 
   5  10   1      131.43      125.74     15.25 o 
   6  10   1      513.92      481.07     33.83 o 
   7  10   1      732.41      799.85     77.09 o 
   8  10   1        7.06        0.52     10.39 o 
   9  10   1      113.51      165.08     40.08 o 
  10  10   1       29.98       33.25     22.89 o 
 -10  11   1       99.72       25.21     18.63 o 
  -9  11   1        7.83       -9.97     13.08 o 
  -8  11   1       86.06      107.49     29.62 o 
  -7  11   1        0.39      -13.20     10.03 o 
  -6  11   1     1459.95     1457.68     46.80 o 
  -5  11   1        2.97        3.47      9.06 o 
  -4  11   1      757.83      796.23     48.94 o 
  -3  11   1      329.28      280.57     27.86 o 
  -2  11   1     1260.71     1204.25     79.59 o 
  -1  11   1       12.13        6.23      4.40 o 
   0  11   1       93.50       98.47     12.96 o 
   1  11   1      702.91      687.24     33.49 o 
   2  11   1     1818.50     1761.42     53.65 o 
   3  11   1      982.90      940.49     40.92 o 
   4  11   1      499.52      448.20     36.96 o 
   5  11   1       59.98       38.28     28.35 o 
   6  11   1        5.93       -8.44      9.56 o 
   7  11   1      255.96      242.39     43.30 o 
   8  11   1      118.59      131.24     33.70 o 
   9  11   1       21.50       21.28     16.74 o 
  -9  12   1      180.67      174.82     38.09 o 
  -8  12   1      376.69      536.35     65.10 o 
  -7  12   1      322.31      319.58     35.47 o 
  -6  12   1       34.44       19.17     16.68 o 
  -5  12   1        0.17       -2.79      9.50 o 
  -4  12   1      475.24      382.16     33.97 o 
  -3  12   1        8.67       12.09     21.43 o 
  -2  12   1      294.02      285.46     27.72 o 
  -1  12   1        0.04      -13.21      9.82 o 
   0  12   1      238.25      212.65     18.67 o 
   1  12   1      807.14      721.65     36.59 o 
   2  12   1      878.02      840.61     68.33 o 
   3  12   1      484.04      426.24     54.29 o 
   4  12   1      154.62      160.30     23.32 o 
   5  12   1       91.83       91.86     18.74 o 
   6  12   1       74.23       63.47     16.81 o 
   7  12   1       87.85      109.97     30.96 o 
   8  12   1      228.99      265.40     49.36 o 
  -8  13   1        6.21       10.46     12.48 o 
  -7  13   1      150.34      161.43     26.50 o 
  -6  13   1      560.78      521.03     70.78 o 
  -5  13   1       15.16       21.67     11.49 o 
  -4  13   1      191.47      217.17     26.91 o 
  -3  13   1       75.29       98.06     17.72 o 
  -2  13   1       83.42      104.94     17.70 o 
  -1  13   1      344.52      372.94     32.69 o 
   0  13   1       83.35      115.71     18.69 o 
   1  13   1      315.84      358.32     32.23 o 
   2  13   1      357.52      348.01     32.29 o 
   3  13   1       24.52       28.77     11.87 o 
   4  13   1      224.79      225.89     30.77 o 
   5  13   1      103.91      116.48     24.35 o 
   6  13   1       25.62       22.81     11.97 o 
   7  13   1       18.37       55.14     23.41 o 
  -6  14   1        3.60      -20.67     20.93 o 
  -5  14   1       88.73       82.99     18.89 o 
  -4  14   1       63.62       74.61     17.17 o 
  -3  14   1       49.40       38.31     12.55 o 
  -2  14   1        0.04       -1.48     17.25 o 
  -1  14   1        0.64       -0.94      9.55 o 
   0  14   1      112.04      159.79     22.40 o 
   1  14   1       49.23       50.73     16.83 o 
   2  14   1       52.83       86.76     17.56 o 
   3  14   1      122.88      118.47     20.81 o 
   4  14   1      488.97      541.28     45.22 o 
   5  14   1      299.17      251.17     31.46 o 
   6  14   1      196.34      216.05     42.46 o 
  -5  15   1       65.42       52.18     21.33 o 
  -4  15   1       16.41       36.56     22.33 o 
  -3  15   1      232.49      259.95     45.97 o 
  -2  15   1      355.00      355.21     51.32 o 
  -1  15   1      752.44      838.64     76.96 o 
   0  15   1       68.05       54.24     19.56 o 
   1  15   1        1.56       31.25     17.81 o 
   2  15   1       96.24      193.96     38.06 o 
   3  15   1      106.83       99.03     26.42 o 
   4  15   1      539.85      650.41     70.59 o 
 -13   0   2      176.36      169.56     42.80 o 
 -12   0   2     2398.15     2544.71    153.27 o 
 -11   0   2       57.65       70.26     25.56 o 
 -10   0   2     2751.78     2769.60    141.84 o 
  -9   0   2      117.08      125.32     28.46 o 
  -8   0   2      130.36      114.17     19.51 o 
  -7   0   2     1104.85     1325.59     56.82 o 
  -6   0   2     4189.67     4148.61     92.27 o 
  -5   0   2       65.87       58.17     16.34 o 
  -4   0   2     8256.24     8224.04    148.14 o 
  -3   0   2    64066.14    65524.53    357.36 o 
  -2   0   2    29809.19    28510.16    187.28 o 
  -1   0   2     2001.25     2002.01     37.45 o 
   0   0   2      116.31       97.90      6.35 o 
   1   0   2     6028.74     6331.59     65.88 o 
   2   0   2        1.02        0.42      2.88 o 
   3   0   2      284.34      240.31     23.29 o 
   4   0   2     3202.57     3397.65     99.51 o 
   5   0   2     1168.65     1015.48     60.45 o 
   6   0   2        1.86        0.78      7.88 o 
   7   0   2       74.56       99.73     24.08 o 
   8   0   2       87.59       79.08     22.21 o 
   9   0   2       52.17       38.03     18.22 o 
  10   0   2      963.79      836.64     81.32 o 
  11   0   2      440.51      451.09     63.00 o 
  12   0   2       40.28      102.80     32.89 o 
  13   0   2      860.68      925.34    101.51 o 
 -13   1   2     1326.40     1500.26     88.29 o 
 -12   1   2     1266.36     1392.22     80.16 o 
 -11   1   2      105.80       92.88     20.01 o 
 -10   1   2     2627.75     2608.44     97.81 o 
  -9   1   2       11.01        9.70     14.75 o 
  -8   1   2     1847.32     1837.81     51.13 o 
  -7   1   2        6.55        3.53      7.56 o 
  -6   1   2      633.97      640.86     38.05 o 
  -5   1   2      541.50      640.65     33.23 o 
  -4   1   2      126.38      155.93     19.58 o 
  -3   1   2      633.77      674.79     33.33 o 
  -2   1   2       15.23       39.26      4.69 o 
  -1   1   2     6008.48     6087.35     32.68 o 
   0   1   2        5.98        4.60      2.97 o 
   1   1   2    11133.12    10324.28     81.60 o 
   2   1   2      129.07      141.11     11.38 o 
   3   1   2     6071.91     5615.89     81.42 o 
   4   1   2      245.15      257.24     15.88 o 
   5   1   2      222.89      286.33     16.04 o 
   6   1   2     1065.73     1026.79     47.84 o 
   7   1   2      847.50      831.30     46.58 o 
   8   1   2     1391.35     1319.55     49.70 o 
   9   1   2     2069.02     2074.11     84.51 o 
  10   1   2        0.55       -1.60      7.85 o 
  11   1   2        5.44        0.52     14.02 o 
  12   1   2      208.62      195.10     48.67 o 
  13   1   2      223.40      230.84     35.89 o 
 -13   2   2      211.08      247.85     36.29 o 
 -12   2   2      122.42      202.76     55.93 o 
 -11   2   2      184.79      167.33     21.70 o 
 -10   2   2       92.23       77.64     17.51 o 
  -9   2   2      690.08      668.56     46.90 o 
  -8   2   2      293.17      232.05     36.60 o 
  -7   2   2       14.99       19.12      8.91 o 
  -6   2   2     1604.49     1841.53     62.40 o 
  -5   2   2      391.74      414.05     27.35 o 
  -4   2   2      128.39      147.88     11.87 o 
  -3   2   2       63.66       85.42      9.18 o 
  -2   2   2    30437.31    29702.60    151.41 o 
  -1   2   2    12416.97    12349.28     64.41 o 
   0   2   2     8364.67     8125.32    109.95 o 
   1   2   2      620.14      713.25     28.27 o 
   2   2   2     6956.45     7113.16     82.90 o 
   3   2   2      674.80      560.54     20.68 o 
   4   2   2       79.33       68.42     10.36 o 
   5   2   2       35.27       20.24      5.09 o 
   6   2   2      191.53      206.34     15.61 o 
   7   2   2      199.31      190.81     23.02 o 
   8   2   2        0.04       -2.95      6.01 o 
   9   2   2      137.62      115.38     26.93 o 
  10   2   2       11.51       14.84     11.12 o 
  11   2   2       38.56       64.97     18.54 o 
  12   2   2      200.83      235.49     35.43 o 
  13   2   2        0.18       -9.92     15.47 o 
 -13   3   2      368.47      359.59     44.16 o 
 -12   3   2        0.05        5.13     13.59 o 
 -11   3   2     1134.67     1085.93     86.59 o 
 -10   3   2      402.38      455.28     59.77 o 
  -9   3   2       23.66       26.98      8.06 o 
  -8   3   2       48.58       50.10      9.75 o 
  -7   3   2      180.37      167.50     14.20 o 
  -6   3   2       87.62      102.44     10.18 o 
  -5   3   2      478.80      498.13     16.94 o 
  -4   3   2      317.91      325.62     18.15 o 
  -3   3   2     3325.19     3656.25     54.04 o 
  -2   3   2     6815.38     7139.53     66.45 o 
  -1   3   2      128.71       99.67      5.91 o 
   0   3   2      880.09      786.21     16.54 o 
   1   3   2      456.17      427.57     14.45 o 
   2   3   2      179.21      205.32     15.68 o 
   3   3   2     2099.83     2365.06     55.34 o 
   4   3   2     1003.81     1212.25     35.64 o 
   5   3   2       34.12       51.24     11.25 o 
   6   3   2      693.96      717.56     34.60 o 
   7   3   2     2233.57     2298.88     81.71 o 
   8   3   2       13.80        7.40      7.00 o 
   9   3   2     1715.28     1542.82     64.29 o 
  10   3   2       85.94       64.17     39.13 o 
  11   3   2       17.64       29.98     13.48 o 
  12   3   2       79.59       80.87     22.84 o 
  13   3   2       15.47        4.47     14.79 o 
 -13   4   2        0.77        9.93     10.49 o 
 -12   4   2       89.61       88.57     22.25 o 
 -11   4   2       33.98       48.29     23.46 o 
 -10   4   2      231.73       33.35    146.18 o 
  -9   4   2      122.86      107.39     15.07 o 
  -8   4   2        0.88        8.05      9.97 o 
  -7   4   2      333.26      455.89     28.75 o 
  -6   4   2      464.10      539.05     35.48 o 
  -5   4   2       66.74       70.30     12.76 o 
  -4   4   2       71.31       52.16      7.86 o 
  -3   4   2     1406.64     1477.86     36.61 o 
  -2   4   2      310.07      314.09     14.06 o 
  -1   4   2       15.53       17.55      3.63 o 
   0   4   2      429.56      446.09     22.31 o 
   1   4   2        1.16        9.43      3.03 o 
   2   4   2       12.76        3.21      3.43 o 
   3   4   2       99.37      110.10     10.33 o 
   4   4   2      147.91      110.94     11.31 o 
   5   4   2        4.29       -0.64      5.61 o 
   6   4   2       99.88      111.02     14.68 o 
   7   4   2       35.75       33.58     17.07 o 
   8   4   2       26.84       24.55     17.63 o 
   9   4   2        7.32       14.35     10.38 o 
  10   4   2        0.39       -4.92     16.51 o 
  11   4   2      165.00      191.61     30.89 o 
  12   4   2      248.11      289.96     39.41 o 
 -13   5   2        0.01        6.42     30.24 o 
 -12   5   2       11.39       27.21     13.18 o 
 -11   5   2       38.54       44.34     23.07 o 
 -10   5   2       14.99       18.84     16.66 o 
  -9   5   2      226.35      202.90     39.37 o 
  -8   5   2      516.04      512.42     57.46 o 
  -7   5   2      102.99      122.82     16.47 o 
  -6   5   2      469.54      502.50     25.18 o 
  -5   5   2      129.92      169.83     19.13 o 
  -4   5   2       10.25        6.97      3.62 o 
  -3   5   2       81.05      107.78      8.87 o 
  -2   5   2      345.80      327.96     14.03 o 
  -1   5   2      342.39      410.99     13.66 o 
   0   5   2     4633.21     5109.03     48.35 o 
   1   5   2     2681.39     2996.28     40.75 o 
   2   5   2        5.00       12.21      4.62 o 
   3   5   2       33.80       33.66     17.76 o 
   4   5   2       24.52       22.00      6.32 o 
   5   5   2        1.07       -8.45      5.63 o 
   6   5   2      236.92      200.94     23.68 o 
   7   5   2        0.66        3.38      7.47 o 
   8   5   2       27.90       20.86     14.54 o 
   9   5   2      212.66      222.51     42.55 o 
  10   5   2       25.15       29.93     14.66 o 
  11   5   2      110.96      111.44     28.29 o 
  12   5   2       61.50       69.69     19.98 o 
 -12   6   2      578.07      494.01     72.63 o 
 -11   6   2        3.15      -30.69     20.46 o 
 -10   6   2       72.12       42.75     21.06 o 
  -9   6   2      477.32      471.66     60.47 o 
  -8   6   2       45.00       52.11     20.94 o 
  -7   6   2        5.20        1.05      7.45 o 
  -6   6   2      375.00      407.67     23.62 o 
  -5   6   2      851.91      962.37     56.76 o 
  -4   6   2        1.51        4.57      3.71 o 
  -3   6   2     2101.05     2155.44     47.07 o 
  -2   6   2      573.28      584.09     20.26 o 
  -1   6   2        2.80        0.42      2.16 o 
   0   6   2     2282.88     2509.18     37.67 o 
   1   6   2     3445.99     3994.47     64.23 o 
   2   6   2       59.22       45.85     10.50 o 
   3   6   2     5222.96     5523.58    235.91 o 
   4   6   2      867.71      933.60     39.13 o 
   5   6   2      285.59      292.96     16.51 o 
   6   6   2       77.91       54.25     19.15 o 
   7   6   2      711.34      749.60     73.25 o 
   8   6   2        5.77        1.54     10.99 o 
   9   6   2       24.18       18.01     15.90 o 
  10   6   2       46.52       30.10     18.76 o 
  11   6   2      362.95      418.10     45.95 o 
  12   6   2      216.93      182.61     46.40 o 
 -12   7   2        0.01        2.41     12.53 o 
 -11   7   2      287.51      407.02     65.20 o 
 -10   7   2      345.09      377.22     59.04 o 
  -9   7   2       76.16       43.62     20.93 o 
  -8   7   2      817.89      813.44     76.61 o 
  -7   7   2       35.32       18.71     26.32 o 
  -6   7   2      744.24      781.39     48.30 o 
  -5   7   2      161.10      165.57     13.64 o 
  -4   7   2      737.03      767.95     37.50 o 
  -3   7   2      443.15      443.15     27.01 o 
  -2   7   2       60.55       62.07      9.49 o 
  -1   7   2      964.77      921.78     27.50 o 
   0   7   2      611.16      742.00     25.69 o 
   1   7   2        1.21        1.71      3.21 o 
   2   7   2       13.26       15.05      6.56 o 
   3   7   2       45.76       41.28      9.31 o 
   4   7   2       35.26       36.17      8.21 o 
   5   7   2       60.88       87.49     11.87 o 
   6   7   2      895.42      847.29     36.90 o 
   7   7   2      203.65      244.95     42.69 o 
   8   7   2      176.10      114.01     31.44 o 
   9   7   2      263.54      298.77     52.49 o 
  10   7   2      252.85      270.60     52.73 o 
  11   7   2      142.94      178.08     31.17 o 
 -11   8   2       50.97       74.64     28.23 o 
 -10   8   2       61.91       51.58     22.30 o 
  -9   8   2      739.46      748.02     80.47 o 
  -8   8   2       89.31       72.98     18.15 o 
  -7   8   2      629.02      670.51     48.89 o 
  -6   8   2        0.99       -6.72     14.00 o 
  -5   8   2       64.11       64.60      7.85 o 
  -4   8   2      530.44      493.95     28.88 o 
  -3   8   2        0.20       -3.13      4.25 o 
  -2   8   2      565.34      547.79     49.82 o 
  -1   8   2       36.94       38.57      6.39 o 
   0   8   2     4223.33     4094.17     67.91 o 
   1   8   2     1879.14     1786.48     43.33 o 
   2   8   2     1197.71     1134.43     37.69 o 
   3   8   2      185.15      202.73     20.59 o 
   4   8   2     1067.55     1067.27     49.88 o 
   5   8   2     1605.89     1590.39     49.22 o 
   6   8   2      776.56      689.37     45.21 o 
   7   8   2     2608.21     2588.11    135.99 o 
   8   8   2       19.06       14.25     11.41 o 
   9   8   2       76.18       55.44     20.15 o 
  10   8   2       21.42       67.99     28.53 o 
 -11   9   2      334.95      390.14     65.80 o 
 -10   9   2      800.18      884.28     93.97 o 
  -9   9   2      227.32      244.84     31.37 o 
  -8   9   2      326.86      298.97     36.79 o 
  -7   9   2        0.53       -5.29      7.72 o 
  -6   9   2      717.28      717.29     27.11 o 
  -5   9   2      471.47      503.68     57.14 o 
  -4   9   2     5393.56     5504.39    120.93 o 
  -3   9   2     1336.07     1348.83     51.36 o 
  -2   9   2       30.93       22.84      5.23 o 
  -1   9   2      536.43      556.15     25.08 o 
   0   9   2      599.86      571.44     43.55 o 
   1   9   2      153.24      126.25     12.76 o 
   2   9   2       47.81       28.66     10.21 o 
   3   9   2       36.09       30.40      9.25 o 
   4   9   2      536.84      536.22     36.75 o 
   5   9   2      164.97      169.31     17.01 o 
   6   9   2        0.14        7.23      9.25 o 
   7   9   2      512.81      596.14     67.01 o 
   8   9   2      310.80      295.11     51.08 o 
   9   9   2       54.53       83.98     28.70 o 
  10   9   2      425.59      306.24     56.47 o 
 -11  10   2        0.48        5.64     12.79 o 
 -10  10   2       52.46       67.04     24.53 o 
  -9  10   2       86.89       90.59     27.63 o 
  -8  10   2      567.71      509.73     44.33 o 
  -7  10   2       33.97       12.49     13.36 o 
  -6  10   2     1330.00     1214.14     42.56 o 
  -5  10   2       52.21       80.19     16.09 o 
  -4  10   2     2530.95     2528.89    121.29 o 
  -3  10   2      325.35      380.47     45.53 o 
  -2  10   2        5.88        6.29      4.20 o 
  -1  10   2     1017.84      984.58     37.75 o 
   0  10   2      503.64      507.77     27.21 o 
   1  10   2     2734.87     2805.22     64.73 o 
   2  10   2      216.59      220.98     22.53 o 
   3  10   2      363.85      379.49     30.66 o 
   4  10   2     2017.83     1924.33     58.85 o 
   5  10   2     1118.46     1124.46     54.00 o 
   6  10   2      732.40      668.14     42.39 o 
   7  10   2      716.18      718.02     69.63 o 
   8  10   2      129.76      129.09     34.28 o 
   9  10   2       14.96       24.39     16.10 o 
  10  10   2      247.27      339.71     60.62 o 
 -10  11   2      264.42      278.84     50.98 o 
  -9  11   2       69.41       73.41     26.67 o 
  -8  11   2      120.37       94.55     20.61 o 
  -7  11   2       41.23       39.15     12.82 o 
  -6  11   2       27.86       24.84     10.90 o 
  -5  11   2      330.59      309.66     30.77 o 
  -4  11   2      647.76      665.76     66.38 o 
  -3  11   2        8.04       -2.92     12.10 o 
  -2  11   2      186.23      156.57     29.99 o 
  -1  11   2      422.06      422.91     48.61 o 
   0  11   2      267.01      274.87     24.83 o 
   1  11   2        3.22       12.27      6.37 o 
   2  11   2       12.93       11.94      8.28 o 
   3  11   2        9.03        7.82      7.01 o 
   4  11   2      252.24      258.60     29.24 o 
   5  11   2        7.74       -7.49      5.72 o 
   6  11   2        1.53       -6.81     10.45 o 
   7  11   2        4.93       10.79     12.99 o 
   8  11   2       37.86       54.95     19.36 o 
   9  11   2        3.52       11.19     11.85 o 
  -9  12   2       40.56       32.21     18.73 o 
  -8  12   2       56.59       82.21     19.32 o 
  -7  12   2      126.56      132.15     23.05 o 
  -6  12   2      176.16      206.29     27.83 o 
  -5  12   2       28.52       13.77     10.56 o 
  -4  12   2      168.07      183.72     23.60 o 
  -3  12   2      230.56      268.90     30.55 o 
  -2  12   2        0.92        1.10     11.27 o 
  -1  12   2        1.13       -8.00     10.99 o 
   0  12   2       55.92       59.54     12.26 o 
   1  12   2      148.58      155.93     28.99 o 
   2  12   2       87.10      128.86     15.37 o 
   3  12   2        3.92       -4.35      7.40 o 
   4  12   2      157.24      196.00     26.12 o 
   5  12   2        6.01        3.91     28.25 o 
   6  12   2      254.50      234.48     43.69 o 
   7  12   2       91.50       52.39     23.99 o 
   8  12   2       81.27       84.50     31.14 o 
  -8  13   2       23.09        1.03     17.78 o 
  -7  13   2       95.39       66.36     17.35 o 
  -6  13   2       35.18       42.48     14.00 o 
  -5  13   2      106.65       95.16     34.31 o 
  -4  13   2        0.13      -11.51      7.68 o 
  -3  13   2       17.58       44.39     12.75 o 
  -2  13   2      265.64      278.28     28.03 o 
  -1  13   2      117.06      129.26     19.14 o 
   0  13   2       44.30       28.13      9.34 o 
   1  13   2       24.26       18.89     15.10 o 
   2  13   2        0.18        7.85     13.57 o 
   3  13   2       10.99        2.99     14.16 o 
   4  13   2       57.46       70.56     17.14 o 
   5  13   2        3.18        7.29     16.61 o 
   6  13   2        3.05       27.19     17.32 o 
   7  13   2        0.88        3.55     10.98 o 
  -7  14   2        9.04        0.74     17.16 o 
  -6  14   2        0.00       28.64     18.50 o 
  -5  14   2       38.92       43.14     24.65 o 
  -4  14   2       40.38       29.47     18.44 o 
  -3  14   2       13.06       37.55     11.97 o 
  -2  14   2       59.88       61.73     14.38 o 
  -1  14   2      111.48      158.87     21.77 o 
   0  14   2       13.71       20.47     10.54 o 
   1  14   2       30.92       27.86     11.15 o 
   2  14   2       44.78       77.01     17.57 o 
   3  14   2        3.22        2.61      8.48 o 
   4  14   2       35.20       44.72     14.19 o 
   5  14   2        3.88       26.16     17.07 o 
   6  14   2        3.84      -11.91     13.43 o 
  -5  15   2        2.08       31.11     23.49 o 
  -4  15   2      321.04      296.25     52.26 o 
  -3  15   2        0.12        0.00     13.80 o 
  -2  15   2      180.13      268.41     46.66 o 
  -1  15   2        4.23       -8.19     12.93 o 
   0  15   2       97.71       82.53     26.20 o 
   1  15   2       82.49       64.01     21.99 o 
   2  15   2       60.34       34.39     17.09 o 
   3  15   2       22.50       47.61     21.06 o 
   4  15   2       34.81       30.80     18.11 o 
 -13   1   3       27.60       19.87     23.57 o 
 -12   1   3      103.80       69.43     19.81 o 
 -11   1   3      116.39       86.98     19.42 o 
 -10   1   3     1649.50     1580.99     75.73 o 
  -9   1   3      358.63      365.13     34.55 o 
  -8   1   3       83.40       77.81     11.38 o 
  -7   1   3     2500.46     2635.73     64.82 o 
  -6   1   3      282.71      330.36     21.34 o 
  -5   1   3      570.42      538.46     24.46 o 
  -4   1   3     3462.86     3718.19     56.08 o 
  -3   1   3      314.76      314.30     14.17 o 
  -2   1   3     5597.43     5599.31     40.12 o 
  -1   1   3     3040.04     2587.24     32.20 o 
   0   1   3      290.35      264.35     11.40 o 
   1   1   3     1360.66     1282.50     20.60 o 
   2   1   3        3.15       11.95      3.07 o 
   3   1   3      394.68      437.90     16.55 o 
   4   1   3     5726.33     5975.07     70.05 o 
   5   1   3       43.02       64.71      9.26 o 
   6   1   3        0.06       -2.49     10.36 o 
   7   1   3      195.18      192.06     19.22 o 
   8   1   3      890.16      933.85     53.93 o 
   9   1   3      300.32      298.16     32.90 o 
  10   1   3       13.98        3.43      8.14 o 
  11   1   3       35.28       21.35     12.71 o 
  12   1   3       26.17       11.58     25.32 o 
 -13   2   3       39.75       58.76     22.18 o 
 -12   2   3        0.58        4.09     11.49 o 
 -11   2   3       28.26       21.94     11.66 o 
 -10   2   3        0.23        3.13      6.67 o 
  -9   2   3      102.62      101.05     26.30 o 
  -8   2   3     1229.12     1209.33    112.79 o 
  -7   2   3     6463.15     6793.99    137.80 o 
  -6   2   3     4855.24     5059.07     82.11 o 
  -5   2   3      254.29      216.22     37.41 o 
  -4   2   3      106.12      108.54     16.05 o 
  -3   2   3    25659.04    26272.94    122.37 o 
  -2   2   3    25796.46    26346.54    176.46 o 
  -1   2   3     2567.31     2482.45     29.16 o 
   0   2   3        0.17        1.88      3.73 o 
   1   2   3     1156.78     1091.22     45.91 o 
   2   2   3     5192.19     4816.28    100.82 o 
   3   2   3       58.19       27.03      5.75 o 
   4   2   3      481.11      429.48     18.69 o 
   5   2   3        7.36        5.67      3.40 o 
   6   2   3      482.95      457.89     27.06 o 
   7   2   3      754.57      761.68     36.18 o 
   8   2   3      147.36      107.34     14.98 o 
   9   2   3      131.33      107.30     20.17 o 
  10   2   3        5.33        7.79      7.18 o 
  11   2   3       36.61       33.90     14.51 o 
  12   2   3        1.44       15.82     11.80 o 
 -13   3   3      425.99      422.32     47.66 o 
 -12   3   3       10.12       16.23     11.75 o 
 -11   3   3      467.54      481.76     45.34 o 
 -10   3   3     1215.09      430.80    605.46 o 
  -9   3   3      237.33      224.24     33.02 o 
  -8   3   3       80.80       58.75     10.17 o 
  -7   3   3       30.45       22.69      5.44 o 
  -6   3   3        3.33        9.33      3.43 o 
  -5   3   3      406.11      313.34     15.11 o 
  -4   3   3      107.45      112.96     10.63 o 
  -3   3   3     1479.15     1734.49     36.24 o 
  -2   3   3      220.19      269.78     12.61 o 
  -1   3   3      177.38      117.16      9.49 o 
   0   3   3      521.85      544.78     15.17 o 
   1   3   3       68.85       34.58      8.14 o 
   2   3   3      967.23      943.00     40.88 o 
   3   3   3      125.77       96.51      8.71 o 
   4   3   3     7487.14     7825.25     83.09 o 
   5   3   3       37.53       41.16      8.41 o 
   6   3   3      646.07      713.44     29.95 o 
   7   3   3       12.74        4.69      5.57 o 
   8   3   3     1624.37     1572.84     55.79 o 
   9   3   3     1722.21     1693.16     79.18 o 
  10   3   3        1.17       -3.63      8.00 o 
  11   3   3       43.41       19.87     11.62 o 
  12   3   3       36.88       29.68     21.51 o 
 -13   4   3       49.08       70.23     21.27 o 
 -12   4   3      408.77      351.53     41.81 o 
 -11   4   3       17.62       20.67     16.52 o 
 -10   4   3      162.50      188.52     19.83 o 
  -9   4   3      123.80       96.65     13.12 o 
  -8   4   3        2.74       14.65      5.97 o 
  -7   4   3     1727.34     1795.80     55.10 o 
  -6   4   3        7.60       18.75     13.16 o 
  -5   4   3     2783.61     2855.55    144.30 o 
  -4   4   3     1760.95     1878.48     44.77 o 
  -3   4   3      885.21      938.20     28.56 o 
  -2   4   3      125.99      107.23      7.49 o 
  -1   4   3     3709.87     3471.96    126.27 o 
   0   4   3      944.27      845.44     23.40 o 
   1   4   3      996.98      981.11     29.94 o 
   2   4   3        0.16       14.59      8.85 o 
   3   4   3      465.57      476.34     22.25 o 
   4   4   3      139.60      123.75     12.57 o 
   5   4   3     1104.22     1141.99     42.42 o 
   6   4   3       99.72      101.76     14.37 o 
   7   4   3       23.43       45.72     18.78 o 
   8   4   3      158.82      149.73     22.93 o 
   9   4   3       22.42       20.13      9.90 o 
  10   4   3      665.16      772.21     57.55 o 
  11   4   3      368.46      342.95     40.49 o 
  12   4   3      319.07      343.29     42.60 o 
 -13   5   3      668.38      757.32     64.86 o 
 -12   5   3       73.29       70.30     28.22 o 
 -11   5   3      435.02      514.49     68.56 o 
 -10   5   3      117.32      115.25     30.51 o 
  -9   5   3      108.31      129.10     30.95 o 
  -8   5   3     1074.07     1112.10     83.54 o 
  -7   5   3       71.42       60.37     11.59 o 
  -6   5   3       32.82       35.50      9.04 o 
  -5   5   3     1494.99     1769.51     60.44 o 
  -4   5   3       53.44       34.38      9.81 o 
  -3   5   3     2707.98     2955.27     49.33 o 
  -2   5   3      441.98      445.11     16.84 o 
  -1   5   3     1160.66     1202.94     37.85 o 
   0   5   3     3058.21     3180.52     86.04 o 
   1   5   3     3094.04     3106.86     41.06 o 
   2   5   3      445.81      333.21     54.51 o 
   3   5   3      210.61      243.64     26.94 o 
   4   5   3      103.08       88.61     11.00 o 
   5   5   3      181.76      193.77     15.08 o 
   6   5   3     2664.94     2657.33     86.45 o 
   7   5   3     2153.49     1862.88    112.43 o 
   8   5   3     1575.04     1510.61    106.58 o 
   9   5   3      704.41      777.42     55.14 o 
  10   5   3      465.46      421.32     43.29 o 
  11   5   3       27.09       17.09     11.15 o 
  12   5   3      108.67       84.73     30.47 o 
 -12   6   3      412.69      506.51     72.13 o 
 -11   6   3      322.84      307.24     53.28 o 
 -10   6   3      179.11      189.76     40.33 o 
  -9   6   3      755.81      680.83     71.00 o 
  -8   6   3      178.06      142.53     26.47 o 
  -7   6   3      914.11      859.19     51.46 o 
  -6   6   3       65.92       69.64     10.44 o 
  -5   6   3     1546.88     1559.06     65.16 o 
  -4   6   3     1093.24     1140.69     42.34 o 
  -3   6   3      277.94      274.01     16.19 o 
  -2   6   3      346.74      386.61     17.36 o 
  -1   6   3     1574.79     1732.55     36.03 o 
   0   6   3      305.82      338.21     13.52 o 
   1   6   3        7.22        9.41      3.13 o 
   2   6   3      142.56      104.99     11.85 o 
   3   6   3       76.70       55.80     13.42 o 
   4   6   3      639.05      623.66     25.65 o 
   5   6   3      393.61      330.64     22.39 o 
   6   6   3      140.45      162.12     22.63 o 
   7   6   3      416.68      362.03     51.58 o 
   8   6   3        1.98       12.71     13.63 o 
   9   6   3       40.56       28.36     19.04 o 
  10   6   3       30.16       13.05      9.81 o 
  11   6   3      278.36      291.40     38.23 o 
  12   6   3      162.10      188.77     46.48 o 
 -12   7   3       13.69       -4.31     11.39 o 
 -11   7   3       25.61       14.72     10.68 o 
 -10   7   3      134.23      169.80     39.39 o 
  -9   7   3      511.66      519.27     63.80 o 
  -8   7   3        7.83       19.03     11.22 o 
  -7   7   3       66.08       56.78     15.47 o 
  -6   7   3      659.41      694.97     36.44 o 
  -5   7   3     1461.67     1585.85     42.18 o 
  -4   7   3     1655.39     1667.70     53.82 o 
  -3   7   3       37.62       13.59     14.07 o 
  -2   7   3     1158.01     1243.85     35.25 o 
  -1   7   3      283.18      325.11     15.16 o 
   0   7   3       23.34       25.24      4.77 o 
   1   7   3      574.31      582.73     22.79 o 
   2   7   3     1096.53     1048.19     38.04 o 
   3   7   3      592.93      541.94     32.33 o 
   4   7   3     3171.13     3187.76     66.63 o 
   5   7   3      490.32      440.11     26.42 o 
   6   7   3     1031.47     1000.07     41.46 o 
   7   7   3        0.35       -1.45     10.55 o 
   8   7   3       83.56       68.70     25.93 o 
   9   7   3       44.19       29.04     20.06 o 
  10   7   3      364.34      361.82     61.59 o 
  11   7   3       20.26        2.41      9.85 o 
 -12   8   3      121.30       79.01     31.37 o 
 -11   8   3       46.21       42.71     23.38 o 
 -10   8   3      129.44      152.58     39.45 o 
  -9   8   3      179.31      198.89     41.08 o 
  -8   8   3       77.88       79.55     19.55 o 
  -7   8   3        0.23        1.93      9.91 o 
  -6   8   3       25.05       21.91     19.40 o 
  -5   8   3        9.96        4.86      4.61 o 
  -4   8   3       51.32       61.39      8.81 o 
  -3   8   3        0.48       -4.70      5.63 o 
  -2   8   3       42.77       50.34      8.91 o 
  -1   8   3      102.06       77.35      8.22 o 
   0   8   3      318.10      327.18     18.45 o 
   1   8   3       66.86       60.56      8.47 o 
   2   8   3        0.11        6.92      3.78 o 
   3   8   3       61.71       22.97     17.45 o 
   4   8   3        8.95        7.37      6.32 o 
   5   8   3       77.53       62.46     10.67 o 
   6   8   3       83.15      100.48     16.53 o 
   7   8   3     1273.02     1338.12    101.68 o 
   8   8   3      275.77      264.22     47.45 o 
   9   8   3       29.50       10.50     14.72 o 
  10   8   3      122.74      174.74     42.79 o 
  11   8   3        3.13       16.85     17.61 o 
 -11   9   3       82.45      135.31     38.97 o 
 -10   9   3        0.03       -2.84     10.31 o 
  -9   9   3       93.82       98.37     17.04 o 
  -8   9   3       43.36        4.18     19.37 o 
  -7   9   3        5.87        1.70      7.50 o 
  -6   9   3      177.57      124.84     31.74 o 
  -5   9   3      651.93      630.32     35.48 o 
  -4   9   3       30.57       36.35      8.73 o 
  -3   9   3      120.81      150.71     13.06 o 
  -2   9   3       28.89       31.77      6.03 o 
  -1   9   3       63.05       62.14      7.52 o 
   0   9   3        0.50       -0.86      3.28 o 
   1   9   3       71.91       97.59      9.85 o 
   2   9   3       34.62       47.34      8.42 o 
   3   9   3      423.51      468.75     32.93 o 
   4   9   3        2.64        3.55      4.82 o 
   5   9   3      121.25      111.99     14.26 o 
   6   9   3        6.57        6.80      7.06 o 
   7   9   3        3.61        9.07     12.88 o 
   8   9   3     1153.73     1120.59     99.51 o 
   9   9   3       94.07       61.68     26.73 o 
  10   9   3      366.40      407.48     66.70 o 
 -11  10   3        0.17      -26.16     17.44 o 
 -10  10   3       52.52       57.47     22.23 o 
  -9  10   3        4.03       -6.33      9.68 o 
  -8  10   3       21.91       23.09     10.81 o 
  -7  10   3      815.83      805.92     51.39 o 
  -6  10   3       21.11       28.64     15.70 o 
  -5  10   3       42.43       47.10     18.40 o 
  -4  10   3      130.32       19.51     67.70 o 
  -3  10   3       20.78       13.95     10.23 o 
  -2  10   3      475.31      485.45     26.27 o 
  -1  10   3        9.95       17.59      6.00 o 
   0  10   3     1458.66     1516.53     54.81 o 
   1  10   3     1536.59     1534.27     44.52 o 
   2  10   3     1970.50     2007.48     66.59 o 
   3  10   3       14.70       18.78      6.55 o 
   4  10   3      420.83      410.37     35.47 o 
   5  10   3      383.13      331.44     30.91 o 
   6  10   3        7.45       -2.89      7.60 o 
   7  10   3        1.25       -2.06      7.45 o 
   8  10   3       82.10       98.98     30.76 o 
   9  10   3       50.28        2.24     12.84 o 
 -10  11   3      534.43      525.31     65.21 o 
  -9  11   3      490.69     1059.72    655.93 o 
  -8  11   3       38.45       38.55     14.52 o 
  -7  11   3      532.58      504.94     41.87 o 
  -6  11   3      175.66      149.28     22.17 o 
  -5  11   3     1568.40     1397.70    100.85 o 
  -4  11   3       28.30       82.99     27.60 o 
  -3  11   3      520.97      215.63    238.63 o 
  -2  11   3       30.74        7.19     19.37 o 
  -1  11   3     2368.67     1168.93    889.41 o 
   0  11   3        7.29        4.50      3.59 o 
   1  11   3      280.75      213.70     22.09 o 
   2  11   3       21.02       15.21      6.94 o 
   3  11   3      172.22      139.31     19.43 o 
   4  11   3      359.56      372.18     51.68 o 
   5  11   3       18.68       32.90     11.52 o 
   6  11   3      119.52      165.09     23.73 o 
   7  11   3      154.37      122.19     20.02 o 
   8  11   3      523.59      523.31     71.15 o 
   9  11   3       47.99       47.09     24.22 o 
  -9  12   3       52.80       39.22     29.92 o 
  -8  12   3       14.27       19.11     10.66 o 
  -7  12   3      129.17      138.42     30.39 o 
  -6  12   3        6.99       13.09      8.32 o 
  -5  12   3       91.09       85.11     16.53 o 
  -4  12   3      119.96      109.02     30.62 o 
  -3  12   3       48.30       58.89     20.54 o 
  -2  12   3       58.49       48.34     19.20 o 
  -1  12   3      734.64      713.63     66.90 o 
   0  12   3      440.95      476.41     33.73 o 
   1  12   3        3.76       -1.76      4.52 o 
   2  12   3      399.57      350.90     48.95 o 
   3  12   3       86.44      105.64     19.09 o 
   4  12   3        0.23       10.28     11.86 o 
   5  12   3       31.65       45.55     13.07 o 
   6  12   3       15.94       22.55      9.54 o 
   7  12   3       60.31       15.32     14.76 o 
   8  12   3      246.17      314.32     56.38 o 
  -8  13   3      402.08      411.92     67.24 o 
  -7  13   3        0.41       34.79     23.70 o 
  -6  13   3       12.09       28.83     21.77 o 
  -5  13   3        8.82        1.54     19.55 o 
  -4  13   3      187.47      225.12     25.43 o 
  -3  13   3      288.07      269.23     44.97 o 
  -2  13   3       24.93       17.72     13.23 o 
  -1  13   3      156.82      146.80     33.43 o 
   0  13   3      671.82      707.53     69.22 o 
   1  13   3        0.08       20.81     13.49 o 
   2  13   3      821.88      887.43     51.98 o 
   3  13   3       77.14       84.95     17.87 o 
   4  13   3      175.85      241.99     44.77 o 
   5  13   3       74.20       47.94     14.04 o 
   6  13   3      410.45      442.30     63.21 o 
   7  13   3       23.91        8.67     12.82 o 
  -7  14   3       11.74       44.61     25.59 o 
  -6  14   3       21.07       31.89     18.24 o 
  -5  14   3      103.61      120.52     35.42 o 
  -4  14   3       26.94       54.43     23.61 o 
  -3  14   3        7.88        0.72     11.18 o 
  -2  14   3      128.77      183.69     38.42 o 
  -1  14   3      151.98      149.13     34.29 o 
   0  14   3      607.29      676.98     70.51 o 
   1  14   3      304.60      368.08     52.53 o 
   2  14   3      408.75      409.75     57.24 o 
   3  14   3       39.86       52.08     24.83 o 
   4  14   3        6.38        8.84     12.40 o 
   5  14   3        0.06       -8.45     11.10 o 
  -5  15   3       10.93       16.19     19.77 o 
  -4  15   3      207.48      211.32     44.31 o 
  -3  15   3      212.20      289.24     50.98 o 
  -2  15   3      171.89      206.96     42.94 o 
  -1  15   3       24.25       17.44     16.87 o 
   0  15   3      177.02      170.71     36.64 o 
   1  15   3      463.56      512.37     64.65 o 
   2  15   3       59.67       56.09     23.03 o 
   3  15   3       62.57       73.58     26.20 o 
 -13   0   4     1202.20     1227.48    112.50 o 
 -12   0   4     1012.55     1041.34     97.58 o 
 -11   0   4      190.53      183.69     40.29 o 
 -10   0   4        4.11        7.08      9.91 o 
  -9   0   4     2926.13     2793.38    132.51 o 
  -8   0   4       12.59       13.12      8.32 o 
  -7   0   4     3046.53     3167.02     85.66 o 
  -6   0   4      245.51      275.35     34.05 o 
  -5   0   4     2403.46     2595.99     64.97 o 
  -4   0   4     2129.91     2019.61     50.52 o 
  -3   0   4    51141.12    51256.78    220.37 o 
  -2   0   4    11681.19    11918.88     91.70 o 
  -1   0   4      329.38      416.45     16.50 o 
   0   0   4    28110.26    27052.08    457.85 o 
   1   0   4       13.09        3.89      2.58 o 
   2   0   4      249.76      204.96     13.98 o 
   3   0   4       39.68       82.54     10.43 o 
   4   0   4     3608.29     1595.79   1844.64 o 
   5   0   4     1835.63     1617.75     79.45 o 
   6   0   4     1925.52     2000.49     68.42 o 
   7   0   4     3577.46     3590.35    140.40 o 
   8   0   4      591.12      589.52     61.54 o 
   9   0   4     1743.12     1580.32    106.85 o 
  10   0   4      124.75      127.47     33.46 o 
  11   0   4      299.77      361.30     58.00 o 
  12   0   4      201.61      228.06     49.55 o 
 -13   1   4     1104.60     1209.93     87.38 o 
 -12   1   4      924.43      987.78     67.04 o 
 -11   1   4     1044.84     1083.46     66.00 o 
 -10   1   4      213.40      182.75     25.88 o 
  -9   1   4      345.24      285.70     30.52 o 
  -8   1   4      650.27      659.53     35.29 o 
  -7   1   4       24.72       40.04      9.10 o 
  -6   1   4      130.41      171.91     15.28 o 
  -5   1   4     1402.35     1371.98     33.40 o 
  -4   1   4     3903.42     4002.17     50.27 o 
  -3   1   4    14609.42    14607.29     73.45 o 
  -2   1   4     3190.37     2913.79     31.48 o 
  -1   1   4      790.49      861.39     14.30 o 
   0   1   4     5309.46     5210.82     56.57 o 
   1   1   4    11101.52    10657.95     72.35 o 
   2   1   4     1674.27     1831.21     30.93 o 
   3   1   4     4602.31     4443.85     54.67 o 
   4   1   4     5376.96     5508.61     95.19 o 
   5   1   4      118.99      165.14     14.91 o 
   6   1   4     1634.98     1581.63     49.59 o 
   7   1   4       19.35       20.43      7.30 o 
   8   1   4      478.98      443.46     40.97 o 
   9   1   4       73.11       60.71     15.69 o 
  10   1   4        5.59        2.96      8.49 o 
  11   1   4      196.86      185.00     29.69 o 
  12   1   4        0.58        7.61     15.56 o 
 -13   2   4        2.53        4.67      7.80 o 
 -12   2   4      760.50      793.32     61.20 o 
 -11   2   4      393.96      459.62     43.44 o 
 -10   2   4      680.08      704.08     50.49 o 
  -9   2   4        5.00       18.40     15.66 o 
  -8   2   4     1964.35     2107.39     75.60 o 
  -7   2   4      265.25      280.82     23.43 o 
  -6   2   4       28.47       28.23      7.79 o 
  -5   2   4      974.90      976.43     33.60 o 
  -4   2   4     1835.57     1908.97     39.65 o 
  -3   2   4     8136.01     8636.41    123.63 o 
  -2   2   4      482.57      608.60     11.03 o 
  -1   2   4     1112.61     1066.53     47.43 o 
   0   2   4      637.67      696.91     26.36 o 
   1   2   4     1587.69     1585.28     57.96 o 
   2   2   4     5478.93     5555.48     56.13 o 
   3   2   4       50.06       15.44      3.62 o 
   4   2   4      451.35      466.06     23.25 o 
   5   2   4      640.87      687.54     30.98 o 
   6   2   4      528.11      481.16     24.19 o 
   7   2   4        2.39        3.43      5.97 o 
   8   2   4     2825.26     2668.73     92.41 o 
   9   2   4      235.16      198.82     30.56 o 
  10   2   4      921.35      919.40     72.14 o 
  11   2   4      220.88      228.41     32.61 o 
  12   2   4      339.36      381.62     45.12 o 
 -13   3   4        0.05        3.86      8.72 o 
 -12   3   4       36.51       33.22     21.57 o 
 -11   3   4      319.55      374.13     57.03 o 
 -10   3   4        2.91       12.45      9.66 o 
  -9   3   4        1.98       -5.65     16.45 o 
  -8   3   4      106.85      131.49     19.31 o 
  -7   3   4        0.52        2.39      5.07 o 
  -6   3   4       71.84       48.88      8.90 o 
  -5   3   4       23.90       21.54      4.66 o 
  -4   3   4      200.06      233.35     12.35 o 
  -3   3   4      260.99      279.11     11.59 o 
  -2   3   4     4038.78     4072.68     83.18 o 
  -1   3   4     2018.18     2077.17     36.86 o 
   0   3   4     1291.27     1400.06     31.99 o 
   1   3   4     1683.43     1922.94     71.46 o 
   2   3   4       38.51       31.21      9.12 o 
   3   3   4      527.86      467.49     22.93 o 
   4   3   4     1572.22     1831.43     48.63 o 
   5   3   4      197.17      172.99     16.15 o 
   6   3   4     1560.52     1491.78     44.03 o 
   7   3   4     1444.86     1411.27     64.19 o 
   8   3   4      130.56      106.60     29.35 o 
   9   3   4      160.35      175.24     25.82 o 
  10   3   4        5.03        8.17      9.31 o 
  11   3   4        4.06       13.96     11.28 o 
  12   3   4       50.79       36.24     12.92 o 
 -13   4   4        3.26       11.51      8.12 o 
 -12   4   4      424.21      429.80     45.71 o 
 -11   4   4      446.81      435.83     61.43 o 
 -10   4   4        0.43       -4.95      5.01 o 
  -9   4   4       77.88       67.27     14.09 o 
  -8   4   4      768.75      755.22     24.21 o 
  -7   4   4      171.97      143.17     20.40 o 
  -6   4   4        7.81       11.89      7.41 o 
  -5   4   4      787.81      852.83     37.98 o 
  -4   4   4       89.03      104.31     10.59 o 
  -3   4   4     1611.51     1696.05     37.54 o 
  -2   4   4      102.88      128.81      7.75 o 
  -1   4   4      986.83     1159.80     33.47 o 
   0   4   4       61.97       58.54      8.32 o 
   1   4   4     1745.77     1851.24     63.80 o 
   2   4   4     4835.50     5137.97     83.07 o 
   3   4   4      655.62      653.18     27.06 o 
   4   4   4        2.72       -1.58      4.46 o 
   5   4   4      215.02      256.94     20.93 o 
   6   4   4       18.56       13.55      8.81 o 
   7   4   4        0.43       -3.66      7.41 o 
   8   4   4      519.18      502.38     66.25 o 
   9   4   4      122.38      106.13     21.38 o 
  10   4   4      286.67      255.66     33.33 o 
  11   4   4       36.78       55.68     19.40 o 
  12   4   4      164.79      189.30     44.83 o 
 -13   5   4        0.08       -4.72     30.69 o 
 -12   5   4       14.74       -0.09      9.90 o 
 -11   5   4      333.75      328.03     54.05 o 
 -10   5   4      161.29      158.25     37.12 o 
  -9   5   4        4.90        1.25      7.61 o 
  -8   5   4      177.22      199.21     37.56 o 
  -7   5   4       57.94       73.93     12.83 o 
  -6   5   4        0.06       -6.79     23.09 o 
  -5   5   4       24.20        6.60      6.53 o 
  -4   5   4       92.82       94.61     10.61 o 
  -3   5   4      197.86      212.54     12.35 o 
  -2   5   4       33.64       44.35      5.07 o 
  -1   5   4      247.92      283.83     18.78 o 
   0   5   4       81.62      101.83      8.41 o 
   1   5   4       40.58       54.06      7.84 o 
   2   5   4      119.70      130.16     13.97 o 
   3   5   4        6.86        4.31      4.82 o 
   4   5   4       29.65       39.21      7.31 o 
   5   5   4        5.12        4.95      4.37 o 
   6   5   4      359.40      333.16     31.80 o 
   7   5   4      246.28      237.24     41.20 o 
   8   5   4      235.31      200.50     32.35 o 
   9   5   4       17.04        2.64     11.40 o 
  10   5   4        0.05        5.07     11.74 o 
  11   5   4       26.45        1.01     11.97 o 
 -13   6   4       96.30       49.44     21.62 o 
 -12   6   4       89.27       88.60     31.72 o 
 -11   6   4      107.23      115.03     33.36 o 
 -10   6   4       73.52       55.37     23.37 o 
  -9   6   4      150.72      168.42     35.41 o 
  -8   6   4       44.89       32.82     12.51 o 
  -7   6   4      116.84      139.96     25.90 o 
  -6   6   4        5.59        8.21      6.04 o 
  -5   6   4     2882.19     3090.04     69.29 o 
  -4   6   4       10.58       13.33      4.19 o 
  -3   6   4      137.57      139.48     10.85 o 
  -2   6   4      668.18      734.11     47.82 o 
  -1   6   4      728.23      752.60     23.74 o 
   0   6   4        0.79        1.02      1.76 o 
   1   6   4      946.40     1178.23     41.97 o 
   2   6   4        0.91        4.16      5.27 o 
   3   6   4     4534.42     4474.21     77.73 o 
   4   6   4       14.07       20.13      9.35 o 
   5   6   4       19.76       11.68      6.07 o 
   6   6   4       22.14       16.91      6.41 o 
   7   6   4      121.57      148.27     33.58 o 
   8   6   4       79.32      100.70     29.87 o 
   9   6   4       60.77       54.84     19.94 o 
  10   6   4       15.02       -0.53      8.74 o 
  11   6   4       28.15       37.87     16.69 o 
 -12   7   4       87.25       94.14     35.37 o 
 -11   7   4      655.02      625.91     76.78 o 
 -10   7   4      337.94      285.90     49.27 o 
  -9   7   4        0.02        1.58     11.01 o 
  -8   7   4      523.78      467.23     41.16 o 
  -7   7   4      487.91      597.72     44.26 o 
  -6   7   4     1869.14     1924.61     59.42 o 
  -5   7   4      731.89      695.17     31.31 o 
  -4   7   4      141.31      149.88     13.86 o 
  -3   7   4      142.79       87.28     20.53 o 
  -2   7   4     1156.55     1123.03     40.72 o 
  -1   7   4       49.80       86.44     10.05 o 
   0   7   4       33.08       41.49      5.78 o 
   1   7   4       87.95       89.71      8.85 o 
   2   7   4       22.66       14.85      6.15 o 
   3   7   4       45.54       31.61      7.86 o 
   4   7   4      162.89      166.53     19.71 o 
   5   7   4      150.88      192.22     19.08 o 
   6   7   4     1210.86     1090.73     55.12 o 
   7   7   4        6.70       12.28     11.07 o 
   8   7   4      157.40      211.91     30.85 o 
   9   7   4       97.87      122.72     24.36 o 
  10   7   4      162.50      173.33     29.35 o 
  11   7   4      203.75      218.36     46.76 o 
 -12   8   4      148.75      119.62     37.12 o 
 -11   8   4       42.66       19.63     14.82 o 
 -10   8   4      466.77      465.73     64.44 o 
  -9   8   4        0.31       -0.90      7.85 o 
  -8   8   4       72.60       48.10     15.24 o 
  -7   8   4       26.16       16.50      9.78 o 
  -6   8   4      519.62      458.47     56.32 o 
  -5   8   4     1291.14     1312.74     43.88 o 
  -4   8   4      115.34      102.61     11.86 o 
  -3   8   4      271.62      250.20     21.08 o 
  -2   8   4     1530.98     1580.52     47.76 o 
  -1   8   4       18.71       10.18      4.39 o 
   0   8   4     1130.74     1219.88     31.95 o 
   1   8   4      721.99      714.20     24.02 o 
   2   8   4      539.34      483.97     36.93 o 
   3   8   4      684.40      663.45     41.79 o 
   4   8   4     3601.42     3380.16    152.80 o 
   5   8   4      944.83      972.66     41.14 o 
   6   8   4      409.02      377.50     33.58 o 
   7   8   4      121.30       73.03     25.11 o 
   8   8   4       21.70       26.40     19.83 o 
   9   8   4       98.41      108.62     33.88 o 
  10   8   4      188.54      164.76     29.09 o 
 -11   9   4       40.25       40.32     19.49 o 
 -10   9   4        0.57        7.26     12.28 o 
  -9   9   4       13.87       22.53     13.10 o 
  -8   9   4      305.18      270.45     31.58 o 
  -7   9   4      178.78      192.65     24.75 o 
  -6   9   4     1571.42     1627.70    107.06 o 
  -5   9   4     2809.96     2474.08    170.32 o 
  -4   9   4      376.01      390.24     23.48 o 
  -3   9   4     1224.88     1248.67     38.91 o 
  -2   9   4       40.52       37.37      8.18 o 
  -1   9   4       16.15       12.52      4.69 o 
   0   9   4        2.86        3.58      3.44 o 
   1   9   4     1657.47     1620.26     42.76 o 
   2   9   4      903.32      884.78     44.31 o 
   3   9   4       48.77       57.79     12.28 o 
   4   9   4     1633.01     1556.34    107.84 o 
   5   9   4       97.80       53.24      9.83 o 
   6   9   4     1202.98     1054.94     57.11 o 
   7   9   4      350.74      302.48     31.82 o 
   8   9   4      278.54      294.03     53.32 o 
   9   9   4       16.90       16.29     14.21 o 
  10   9   4      205.02      252.98     55.76 o 
 -11  10   4       77.28       72.61     26.94 o 
 -10  10   4        4.67      -26.67     17.78 o 
  -9  10   4      983.14      992.42     61.79 o 
  -8  10   4        4.38        3.40     15.50 o 
  -7  10   4      736.48      763.15     48.79 o 
  -6  10   4      123.92      132.55     32.90 o 
  -5  10   4       45.09        5.76     37.25 o 
  -4  10   4      110.36      106.61     15.95 o 
  -3  10   4       19.71       27.22      7.06 o 
  -2  10   4     1098.09     1131.41     38.21 o 
  -1  10   4       14.97       24.87      7.24 o 
   0  10   4      269.69      319.05     18.90 o 
   1  10   4      539.23      560.91     26.19 o 
   2  10   4      259.48      219.89     21.91 o 
   3  10   4        0.59       -1.75      6.67 o 
   4  10   4      125.66      144.14     19.89 o 
   5  10   4     1494.19     1564.84     69.89 o 
   6  10   4      593.12      576.35     43.49 o 
   7  10   4      260.11      314.87     33.07 o 
   8  10   4       10.33        3.89     19.75 o 
   9  10   4       36.83        6.62     14.22 o 
 -10  11   4       22.50       27.14     16.87 o 
  -9  11   4      182.17      158.24     25.86 o 
  -8  11   4       14.32        8.11      7.42 o 
  -7  11   4       62.69       55.23     14.76 o 
  -6  11   4      390.53      436.42     60.46 o 
  -5  11   4       66.54       85.01     26.31 o 
  -4  11   4        5.40       18.15      7.35 o 
  -3  11   4       70.98      105.72     16.76 o 
  -2  11   4       29.40        9.10      8.38 o 
  -1  11   4      217.90      228.23     21.62 o 
   0  11   4        2.66       10.84      4.77 o 
   1  11   4       69.27       56.92     15.00 o 
   2  11   4       43.45       52.10     11.62 o 
   3  11   4       68.22       69.17     13.72 o 
   4  11   4        8.40        7.20     10.63 o 
   5  11   4       29.40       19.55     10.36 o 
   6  11   4        0.13        0.71      7.15 o 
   7  11   4      187.10      201.11     27.18 o 
   8  11   4        0.66      -16.00     18.42 o 
  -9  12   4       45.86       67.86     33.43 o 
  -8  12   4        0.11        3.34     17.82 o 
  -7  12   4       15.19       13.65      7.98 o 
  -6  12   4       91.24       77.09     16.63 o 
  -5  12   4      107.05      143.78     36.32 o 
  -4  12   4       20.45       17.24     16.57 o 
  -3  12   4      384.26       41.68    151.19 o 
  -2  12   4       12.68        3.53      5.88 o 
  -1  12   4      185.99      182.06     20.66 o 
   0  12   4      678.55      162.05    298.44 o 
   1  12   4      140.29      151.03     33.65 o 
   2  12   4      490.35      456.68     58.02 o 
   3  12   4      560.28      503.48     62.39 o 
   4  12   4      171.53      168.55     37.80 o 
   5  12   4      257.72      229.94     29.14 o 
   6  12   4       39.85       35.22     11.59 o 
   7  12   4      213.10      194.59     45.55 o 
  -8  13   4        6.17       10.35     19.14 o 
  -7  13   4       98.18      128.32     40.98 o 
  -6  13   4       25.12       59.04     30.36 o 
  -5  13   4        9.80        7.86     13.69 o 
  -4  13   4       38.45       96.91     30.35 o 
  -3  13   4        1.48        1.18     11.42 o 
  -2  13   4       37.67       35.86     19.15 o 
  -1  13   4        0.13      -28.12     18.75 o 
   0  13   4      216.44      223.20     41.52 o 
   1  13   4        9.40       36.92     17.86 o 
   2  13   4        4.51       17.96     13.85 o 
   3  13   4       52.98       74.82     25.71 o 
   4  13   4        0.02       30.17     17.20 o 
   5  13   4       56.59       46.88     24.27 o 
   6  13   4       19.75       33.40     20.08 o 
  -6  14   4       30.80       29.71     25.60 o 
  -5  14   4      154.94      185.93     43.16 o 
  -4  14   4       86.87      105.19     32.86 o 
  -3  14   4        1.84       37.15     19.02 o 
  -2  14   4        1.26       -5.63     13.70 o 
  -1  14   4       72.59       40.19     19.34 o 
   0  14   4       31.47       19.75     11.48 o 
   1  14   4       27.30       25.33     16.04 o 
   2  14   4        8.38      -27.45     18.30 o 
   3  14   4      247.14      252.05     47.42 o 
   4  14   4        5.79       17.68     14.41 o 
   5  14   4        1.88        2.19     13.03 o 
  -4  15   4        6.70      -23.82     19.40 o 
  -3  15   4        8.31      -11.50     20.28 o 
  -2  15   4       19.02        5.05     14.98 o 
  -1  15   4      344.64      385.13     56.63 o 
   0  15   4      233.34      233.43     44.09 o 
   1  15   4        0.78       16.53     14.08 o 
   2  15   4       10.03       14.68     14.37 o 
   3  15   4       54.59       53.56     23.83 o 
 -14   1   5      109.71      145.48     41.13 o 
 -13   1   5      342.17      355.59     83.41 o 
 -12   1   5        7.74        2.66     15.11 o 
 -11   1   5      132.09      135.40     23.66 o 
 -10   1   5       87.53       97.40     18.86 o 
  -9   1   5      438.87      435.89     52.40 o 
  -8   1   5        2.84        7.82      7.10 o 
  -7   1   5      499.63      570.73     29.85 o 
  -6   1   5      949.09     1004.84     40.17 o 
  -5   1   5     2585.11     2600.51     45.44 o 
  -4   1   5       20.16       17.24      5.65 o 
  -3   1   5     1380.74     1355.62     26.34 o 
  -2   1   5      414.97      333.59     11.56 o 
  -1   1   5      756.25      799.82     15.72 o 
   0   1   5       32.22       15.84      2.50 o 
   1   1   5     5666.06     5791.88     51.32 o 
   2   1   5      835.73      830.32     21.94 o 
   3   1   5     1845.77     1926.32     42.47 o 
   4   1   5        0.70        3.08      4.00 o 
   5   1   5      158.57      149.75     11.47 o 
   6   1   5      220.47      195.23     18.30 o 
   7   1   5       25.56       23.96      9.64 o 
   8   1   5       83.57       82.33     25.02 o 
   9   1   5       45.63       54.21     15.12 o 
  10   1   5      139.89      116.56     22.69 o 
  11   1   5       81.21       85.56     21.66 o 
  12   1   5       72.00       53.59     17.89 o 
 -13   2   5       62.86       42.13     58.96 o 
 -12   2   5        6.96       13.22     11.53 o 
 -11   2   5       33.46       30.43     13.03 o 
 -10   2   5      101.69      152.65     33.31 o 
  -9   2   5     2417.09     2429.73    123.01 o 
  -8   2   5      150.04      162.36     21.58 o 
  -7   2   5      176.69      173.53     14.96 o 
  -6   2   5       50.88       44.92      7.76 o 
  -5   2   5     5161.79     5409.59     66.10 o 
  -4   2   5     1357.09     1330.22     29.08 o 
  -3   2   5      679.09      801.12     15.03 o 
  -2   2   5     2185.50     2007.88     25.55 o 
  -1   2   5     1456.38     1423.17     23.44 o 
   0   2   5      381.33      335.35     12.58 o 
   1   2   5      621.33      620.35     17.06 o 
   2   2   5     1048.68     1020.76     27.41 o 
   3   2   5      439.17      447.20     18.49 o 
   4   2   5      166.25      181.61     14.98 o 
   5   2   5      268.86      228.66     15.92 o 
   6   2   5      950.26      909.36     33.99 o 
   7   2   5      495.43      506.18     38.54 o 
   8   2   5      427.52      463.82     54.94 o 
   9   2   5      154.85      116.29     21.58 o 
  10   2   5      227.94      212.72     30.73 o 
  11   2   5       51.38       78.33     36.53 o 
  12   2   5      137.78      196.61     31.92 o 
 -13   3   5      397.99      404.56     46.33 o 
 -12   3   5       76.03       75.78     19.40 o 
 -11   3   5      228.57      267.66     46.96 o 
 -10   3   5      147.44      127.61     15.84 o 
  -9   3   5      231.01      266.68     41.70 o 
  -8   3   5      793.77      757.22     57.08 o 
  -7   3   5        1.13        7.68      5.50 o 
  -6   3   5      192.94      160.79     14.77 o 
  -5   3   5     1787.70     1996.78     46.20 o 
  -4   3   5       27.27       15.95      4.34 o 
  -3   3   5      176.39      160.34      9.48 o 
  -2   3   5     1777.15     2008.13     38.11 o 
  -1   3   5       43.78       23.73      3.31 o 
   0   3   5       33.92       48.93      8.14 o 
   1   3   5      145.60      106.71     17.82 o 
   2   3   5     1701.24     1763.59     99.08 o 
   3   3   5      115.75      123.20     10.35 o 
   4   3   5     1115.94     1067.64     32.09 o 
   5   3   5        0.35        1.99      5.09 o 
   6   3   5     5471.09     5314.47    116.55 o 
   7   3   5     1765.14     1768.74    117.90 o 
   8   3   5      664.76      633.10     46.43 o 
   9   3   5       29.82       26.35     11.33 o 
  10   3   5       69.10       60.87     17.97 o 
  11   3   5      130.96      139.18     26.47 o 
  12   3   5        0.00      -35.29     23.52 o 
 -13   4   5       28.92       38.81     18.35 o 
 -12   4   5      285.57      272.79     50.58 o 
 -11   4   5        2.69        8.35     11.23 o 
 -10   4   5        3.52        1.29      4.23 o 
  -9   4   5      514.00      562.70     49.59 o 
  -8   4   5       21.03       24.17      9.24 o 
  -7   4   5     1480.70     1487.36     43.35 o 
  -6   4   5      104.66       99.11     13.98 o 
  -5   4   5     2976.56     3049.01     50.10 o 
  -4   4   5     5471.18     5555.92     81.51 o 
  -3   4   5      166.42      171.55      8.83 o 
  -2   4   5      250.23      260.16     12.69 o 
  -1   4   5       83.54       81.18      8.51 o 
   0   4   5     2375.66     2311.30     36.55 o 
   1   4   5       31.53       87.71     14.76 o 
   2   4   5     2002.99     2172.54     55.57 o 
   3   4   5       80.30      115.78     12.24 o 
   4   4   5      232.96      246.67     16.72 o 
   5   4   5      364.31      345.05     18.33 o 
   6   4   5       67.76       54.86     11.48 o 
   7   4   5        5.30        4.59      7.16 o 
   8   4   5      365.29      353.92     35.78 o 
   9   4   5        0.24       -7.94      8.20 o 
  10   4   5      436.65      434.01     44.38 o 
  11   4   5        4.77      -13.22     10.94 o 
 -13   5   5      312.64      319.24     59.06 o 
 -12   5   5      220.88      194.71     44.55 o 
 -11   5   5      684.08      664.33     75.59 o 
 -10   5   5       88.79       65.94     23.74 o 
  -9   5   5     2095.67     2047.48     85.61 o 
  -8   5   5      154.81      168.02     19.08 o 
  -7   5   5       14.70       12.55      6.30 o 
  -6   5   5       13.19        5.59      5.54 o 
  -5   5   5      133.59      152.01     14.21 o 
  -4   5   5     2227.26     2229.19     49.54 o 
  -3   5   5     1823.55     1825.97     22.09 o 
  -2   5   5      247.57      264.19     21.43 o 
  -1   5   5      391.82      552.18     25.56 o 
   0   5   5       84.95       87.18      7.15 o 
   1   5   5     3428.15     3937.45    107.13 o 
   2   5   5     1954.89     2026.49     54.72 o 
   3   5   5       58.84       45.14      8.18 o 
   4   5   5     3907.01     3873.34     66.68 o 
   5   5   5       96.76       86.97     11.23 o 
   6   5   5     2290.78     2138.59     80.88 o 
   7   5   5      673.97      607.92     44.24 o 
   8   5   5        6.56        3.55      6.63 o 
   9   5   5      101.27      102.66     20.81 o 
  10   5   5       41.43       33.04     27.19 o 
  11   5   5      406.04      463.56     48.64 o 
 -13   6   5       49.82       62.83     27.03 o 
 -12   6   5      213.01      237.98     49.57 o 
 -11   6   5       26.22       21.36     18.13 o 
 -10   6   5        2.99       12.52     15.79 o 
  -9   6   5      123.75      111.65     21.10 o 
  -8   6   5      148.67       92.09     18.60 o 
  -7   6   5     1107.01     1074.53     45.46 o 
  -6   6   5     2366.21     2374.14     78.40 o 
  -5   6   5      425.83      460.62     27.05 o 
  -4   6   5      393.69      335.73     17.67 o 
  -3   6   5      496.32      424.39     26.71 o 
  -2   6   5      257.74      241.08     19.58 o 
  -1   6   5      149.81      165.65     15.72 o 
   0   6   5       25.01        9.91      6.76 o 
   1   6   5      129.75      141.27     11.58 o 
   2   6   5     1198.68     1334.57     77.76 o 
   3   6   5      416.25      390.79     23.84 o 
   4   6   5     2778.68     2671.95     63.97 o 
   5   6   5     2146.34     2162.33     61.31 o 
   6   6   5        9.26        4.29      5.90 o 
   7   6   5       76.56       77.62     18.90 o 
   8   6   5      196.37      235.46     40.07 o 
   9   6   5        2.62        7.16     16.57 o 
  10   6   5      179.28      157.72     27.12 o 
  11   6   5       21.51       21.36     16.91 o 
 -12   7   5       33.54        8.62     14.29 o 
 -11   7   5        0.20       14.97     16.03 o 
 -10   7   5      334.62      357.52     54.65 o 
  -9   7   5        2.38        2.43      8.42 o 
  -8   7   5      839.91      881.83     56.43 o 
  -7   7   5     2457.34     2490.46     89.09 o 
  -6   7   5     3189.44     3158.05     75.04 o 
  -5   7   5       71.10       59.65     15.48 o 
  -4   7   5      382.58      363.38     17.53 o 
  -3   7   5       14.39       10.32      2.69 o 
  -2   7   5        4.03       13.73      2.73 o 
  -1   7   5      127.66      124.44      8.09 o 
   0   7   5      244.10      270.53     14.53 o 
   1   7   5      869.62      923.91     27.83 o 
   2   7   5       32.89       29.57      6.88 o 
   3   7   5      225.77      208.34     20.95 o 
   4   7   5      466.13      452.11     27.17 o 
   5   7   5     1252.52     1190.21     46.07 o 
   6   7   5      280.83      263.16     28.83 o 
   7   7   5      108.72      166.27     37.65 o 
   8   7   5      702.02      712.89     80.73 o 
   9   7   5        0.02       -0.71      5.91 o 
  10   7   5       19.80       21.76     10.29 o 
 -12   8   5        3.32        3.15     10.84 o 
 -11   8   5        1.13      -12.08     13.71 o 
 -10   8   5       25.34       29.24     13.94 o 
  -9   8   5        0.02       -9.26     14.83 o 
  -8   8   5      748.93      720.22     52.67 o 
  -7   8   5      223.46      217.61     28.06 o 
  -6   8   5     3818.89     3401.84     84.22 o 
  -5   8   5       56.92       70.31     11.34 o 
  -4   8   5       27.79       34.70      7.84 o 
  -3   8   5      443.21      437.19     22.37 o 
  -2   8   5       99.74      104.10     14.23 o 
  -1   8   5       59.73       67.49      7.11 o 
   0   8   5      507.89      536.87     23.73 o 
   1   8   5      504.72      461.00     25.80 o 
   2   8   5      110.53      112.09     14.50 o 
   3   8   5      593.90      528.97     33.76 o 
   4   8   5     3113.78     3001.92     82.77 o 
   5   8   5     1262.54     1235.25     65.12 o 
   6   8   5      119.47       67.91     19.75 o 
   7   8   5       88.15      119.53     33.13 o 
   8   8   5       16.50       20.97     13.36 o 
   9   8   5       92.63       91.07     19.68 o 
  10   8   5       84.78       90.45     21.70 o 
 -11   9   5        1.66      -11.19     14.18 o 
 -10   9   5       69.16       50.42     17.18 o 
  -9   9   5        0.16        5.82      9.69 o 
  -8   9   5       53.12       61.63     15.33 o 
  -7   9   5      540.72      581.83     69.20 o 
  -6   9   5      112.78       18.32     61.26 o 
  -5   9   5       67.57       66.15     10.37 o 
  -4   9   5      129.19      114.27     11.92 o 
  -3   9   5        0.95        4.77      7.45 o 
  -2   9   5      111.49      132.04     12.84 o 
  -1   9   5        0.01       10.12      5.37 o 
   0   9   5        0.32        0.12      3.19 o 
   1   9   5      180.89      188.33     17.86 o 
   2   9   5      597.02      594.92     34.09 o 
   3   9   5        8.58       15.66      7.14 o 
   4   9   5      137.57      130.44     17.99 o 
   5   9   5      590.95      535.84     32.36 o 
   6   9   5      307.37      313.64     32.68 o 
   7   9   5      117.75      107.96     20.58 o 
   8   9   5       51.50       50.42     24.83 o 
   9   9   5       24.51       26.71     20.60 o 
 -11  10   5      303.63      258.39     44.56 o 
 -10  10   5       53.32       62.12     17.52 o 
  -9  10   5      225.27      205.69     39.02 o 
  -8  10   5       57.80       70.49     22.87 o 
  -7  10   5      232.65      265.65     48.96 o 
  -6  10   5       10.66       -5.37     17.72 o 
  -5  10   5      126.04       97.65     15.44 o 
  -4  10   5      369.51      326.63     24.33 o 
  -3  10   5      662.01      668.57     28.05 o 
  -2  10   5     7377.88     7378.72    140.58 o 
  -1  10   5      120.05      117.08     13.47 o 
   0  10   5     3040.56     2854.53     90.18 o 
   1  10   5      233.94      223.14     20.37 o 
   2  10   5      251.36      263.46     23.55 o 
   3  10   5      349.93      334.09     28.44 o 
   4  10   5        0.11        1.06      5.10 o 
   5  10   5      128.57      139.30     21.79 o 
   6  10   5        0.49        7.33     17.12 o 
   7  10   5        0.47       -5.01      8.15 o 
   8  10   5      218.81      268.91     54.30 o 
 -10  11   5        8.49      -50.63     33.76 o 
  -9  11   5       43.94       11.90     19.21 o 
  -8  11   5        0.76       -6.22     19.86 o 
  -7  11   5        0.27       -1.84      5.51 o 
  -6  11   5      622.47      755.27     79.13 o 
  -5  11   5        1.52        7.68     10.71 o 
  -4  11   5      207.17      240.62     21.82 o 
  -3  11   5       40.86       35.50      8.51 o 
  -2  11   5      149.13      154.96     18.98 o 
  -1  11   5       72.43       84.53     11.29 o 
   0  11   5      488.20      435.39     21.52 o 
   1  11   5       20.32       15.82      6.54 o 
   2  11   5      693.94      699.27     71.18 o 
   3  11   5       78.29       71.29     25.63 o 
   4  11   5       71.28       96.64     28.40 o 
   5  11   5        0.40       -1.16      7.33 o 
   6  11   5       88.60       86.42     18.14 o 
   7  11   5        9.43        4.75      7.32 o 
   8  11   5      334.90      245.69     52.43 o 
  -9  12   5      299.09      266.01     55.22 o 
  -8  12   5       14.29       39.50     21.98 o 
  -7  12   5       98.54      122.20     38.32 o 
  -6  12   5        1.93       -0.08     17.83 o 
  -5  12   5        7.00       21.58     20.98 o 
  -4  12   5        0.28      -16.95     17.50 o 
  -3  12   5      239.72      258.62     33.75 o 
  -2  12   5     1809.26     1873.98     59.09 o 
  -1  12   5       71.05       83.76     16.77 o 
   0  12   5     2214.28     2301.24     69.04 o 
   1  12   5       16.73      -13.09     13.74 o 
   2  12   5      216.47      178.68     39.12 o 
   3  12   5        4.30       -0.44      8.99 o 
   4  12   5       56.88       47.32     23.86 o 
   5  12   5      151.27      174.88     26.24 o 
   6  12   5       29.04       29.44     11.94 o 
   7  12   5       36.68       34.70     21.42 o 
  -8  13   5      125.48      132.81     43.19 o 
  -7  13   5       80.94       74.73     31.19 o 
  -6  13   5       58.43       44.90     24.64 o 
  -5  13   5      200.52      240.27     48.72 o 
  -4  13   5       98.71       73.81     29.28 o 
  -3  13   5      223.96      228.40     43.11 o 
  -2  13   5       75.41       56.92     22.50 o 
  -1  13   5      164.91      177.01     37.64 o 
   0  13   5       90.68       84.75     30.17 o 
   1  13   5       14.74       17.73     16.05 o 
   2  13   5       10.38        9.64      9.34 o 
   3  13   5        0.24      -23.99     16.84 o 
   4  13   5        8.48       -1.24      9.85 o 
   5  13   5       19.34       40.89     14.46 o 
   6  13   5      209.05      289.78     55.39 o 
  -6  14   5        0.68        3.24     18.90 o 
  -5  14   5      236.93      344.83     59.16 o 
  -4  14   5      146.27      201.98     43.46 o 
  -3  14   5       34.51       24.00     17.28 o 
  -2  14   5      166.90      153.27     36.21 o 
  -1  14   5      112.31       70.61     25.68 o 
   0  14   5      850.43     1055.98     93.94 o 
   1  14   5       49.40       65.94     25.76 o 
   2  14   5       71.68       56.84     26.12 o 
   3  14   5       14.71       12.03     14.27 o 
   4  14   5       20.20       25.80     18.67 o 
  -4  15   5        3.72       35.84     26.43 o 
  -3  15   5      149.21      150.95     40.13 o 
  -2  15   5       83.25       72.13     28.16 o 
  -1  15   5        0.19       -0.91     12.61 o 
   0  15   5       18.59       35.47     19.71 o 
   1  15   5        1.45       -0.67     17.04 o 
   2  15   5       61.92       91.32     33.27 o 
 -14   0   6       40.05       17.04     16.96 o 
 -13   0   6      855.52      870.71     93.26 o 
 -12   0   6      470.20      480.50     66.26 o 
 -11   0   6      754.73      918.51     85.67 o 
 -10   0   6     2982.04     3323.86    152.32 o 
  -9   0   6     3106.02     3101.06    139.00 o 
  -8   0   6      281.80      348.39     49.19 o 
  -7   0   6     1199.00     1255.88     75.26 o 
  -6   0   6     3643.25     4137.17    157.57 o 
  -5   0   6     1808.17     1804.01     54.04 o 
  -4   0   6     2024.88     2085.25     52.13 o 
  -3   0   6     2532.92     2455.50     51.62 o 
  -2   0   6     1348.60     1164.91     33.33 o 
  -1   0   6        0.22        7.79      2.93 o 
   0   0   6     2331.80     2196.58     36.51 o 
   1   0   6      754.05      913.02     38.99 o 
   2   0   6     2610.73     2656.24     53.74 o 
   3   0   6      107.27      132.60     14.19 o 
   4   0   6     4704.71     4697.29    128.47 o 
   5   0   6     1221.77     1214.91     53.05 o 
   6   0   6      253.08      191.64     31.65 o 
   7   0   6       28.80       61.05     20.05 o 
   8   0   6      340.45      324.60     47.14 o 
   9   0   6      172.02      164.43     36.25 o 
  10   0   6      244.97      211.45     42.22 o 
  11   0   6       11.56       -6.93     12.96 o 
 -14   1   6       53.70       66.92     20.24 o 
 -13   1   6      300.48      302.35     39.05 o 
 -12   1   6        1.15       -1.13      7.95 o 
 -11   1   6       53.63       51.14     14.73 o 
 -10   1   6      232.12      243.42     45.36 o 
  -9   1   6      121.34      107.86     26.58 o 
  -8   1   6      701.76      700.33     37.38 o 
  -7   1   6        8.18        7.82      5.71 o 
  -6   1   6     3225.15     3325.56     56.81 o 
  -5   1   6     1892.04     2104.00     36.38 o 
  -4   1   6     1126.32     1224.96     28.42 o 
  -3   1   6     1171.99     1112.97     24.50 o 
  -2   1   6      937.04      887.66     20.81 o 
  -1   1   6       56.47       25.63      3.37 o 
   0   1   6      113.79      127.34      5.41 o 
   1   1   6    12002.42    12065.88    143.24 o 
   2   1   6     4118.63     4503.44     48.90 o 
   3   1   6      843.36      826.76     28.37 o 
   4   1   6      192.65      214.35     14.30 o 
   5   1   6        1.12        2.53      3.42 o 
   6   1   6      451.96      411.20     38.47 o 
   7   1   6       65.99       61.85     14.06 o 
   8   1   6      711.08      746.02     50.56 o 
   9   1   6      610.69      622.90     48.90 o 
  10   1   6      224.51      208.19     38.45 o 
  11   1   6      236.38      217.17     31.77 o 
 -14   2   6      116.54      108.08     33.69 o 
 -13   2   6       49.89       39.36     15.59 o 
 -12   2   6        7.51       11.03      8.98 o 
 -11   2   6       15.47       28.33     12.47 o 
 -10   2   6     1115.29     1140.68     88.83 o 
  -9   2   6      443.71      483.57     54.77 o 
  -8   2   6     1591.01     1576.80     53.09 o 
  -7   2   6      653.86      700.20     28.75 o 
  -6   2   6      689.19      671.60     30.81 o 
  -5   2   6     3512.95     3878.08     64.63 o 
  -4   2   6     1146.65     1195.91     24.30 o 
  -3   2   6     1040.67     1072.72     17.91 o 
  -2   2   6     2451.52     2333.63     35.07 o 
  -1   2   6      709.28      755.02     19.01 o 
   0   2   6      621.45      628.71     19.06 o 
   1   2   6     4700.47     4845.69     91.19 o 
   2   2   6      787.41      760.17     23.02 o 
   3   2   6        5.33       12.78      3.90 o 
   4   2   6      729.61      750.51     30.83 o 
   5   2   6      429.51      345.64     23.06 o 
   6   2   6      851.47      816.24     37.66 o 
   7   2   6     1082.30     1073.07     71.93 o 
   8   2   6      672.76      668.66     47.93 o 
   9   2   6      151.32      172.86     33.56 o 
  10   2   6      352.09      401.34     45.87 o 
  11   2   6       58.65       40.81     13.94 o 
 -13   3   6       14.45        9.80      9.62 o 
 -12   3   6      112.14      140.74     29.55 o 
 -11   3   6      322.83      346.15     53.43 o 
 -10   3   6      168.77      176.41     35.76 o 
  -9   3   6      286.42      258.08     28.40 o 
  -8   3   6       66.85       81.87     14.76 o 
  -7   3   6      500.15      449.16     23.84 o 
  -6   3   6     1122.97     1199.93     38.80 o 
  -5   3   6      191.16      164.47      9.55 o 
  -4   3   6      343.00      362.17     11.96 o 
  -3   3   6       12.45       44.06      4.95 o 
  -2   3   6      630.16      692.29     26.29 o 
  -1   3   6      262.85      197.98      9.07 o 
   0   3   6      895.84      988.36     25.37 o 
   1   3   6      335.12      317.30     14.37 o 
   2   3   6      182.21      158.35     14.71 o 
   3   3   6     1096.72     1078.55     47.70 o 
   4   3   6      568.27      558.26     23.95 o 
   5   3   6       10.33        9.87      5.05 o 
   6   3   6      530.98      474.53     35.58 o 
   7   3   6        2.44       -0.20      6.75 o 
   8   3   6        0.58       -4.41      7.58 o 
   9   3   6       89.65       74.83     18.17 o 
  10   3   6       10.27       -6.22      8.76 o 
  11   3   6       46.63       38.52     15.47 o 
 -13   4   6      298.64      299.26     40.18 o 
 -12   4   6        6.35       -7.43     11.97 o 
 -11   4   6       11.53        8.51     12.22 o 
 -10   4   6      271.35      205.98     21.39 o 
  -9   4   6        7.48       -2.09      7.72 o 
  -8   4   6      652.87      676.57     35.84 o 
  -7   4   6       11.94        8.49      8.02 o 
  -6   4   6        0.08       -7.00      6.19 o 
  -5   4   6     2776.30     2975.23     74.28 o 
  -4   4   6       90.51       94.89      7.65 o 
  -3   4   6      995.05      879.26     22.76 o 
  -2   4   6      156.00      161.13     10.08 o 
  -1   4   6      660.78      731.74     19.77 o 
   0   4   6       21.13       15.38      3.56 o 
   1   4   6     1474.96     1566.91     63.04 o 
   2   4   6      243.51      229.51     21.55 o 
   3   4   6      198.14      234.43     22.48 o 
   4   4   6      112.10      115.37     10.53 o 
   5   4   6      218.53      228.80     14.12 o 
   6   4   6      254.42      260.93     27.08 o 
   7   4   6      136.35      110.91     18.42 o 
   8   4   6      551.46      532.64     43.49 o 
   9   4   6      168.05      187.54     27.43 o 
  10   4   6      144.65      139.72     25.36 o 
  11   4   6        2.88      -13.83     22.88 o 
 -13   5   6      223.39      214.84     48.95 o 
 -12   5   6        0.14       -0.86      9.46 o 
 -11   5   6       86.70       55.13     21.35 o 
 -10   5   6       90.70       95.26     28.01 o 
  -9   5   6      130.57      127.07     17.33 o 
  -8   5   6        0.05      -10.51      7.75 o 
  -7   5   6        3.13        1.34      6.00 o 
  -6   5   6      113.12      117.01     11.91 o 
  -5   5   6      184.41      180.25     12.31 o 
  -4   5   6        0.91        1.97      2.81 o 
  -3   5   6     3915.73     4117.58    139.10 o 
  -2   5   6     1592.65     1649.95     39.69 o 
  -1   5   6        8.10        3.65      4.22 o 
   0   5   6      653.97      650.57     58.47 o 
   1   5   6      152.29      169.38     14.04 o 
   2   5   6       25.32       24.86      7.43 o 
   3   5   6        7.43        9.69      7.30 o 
   4   5   6      134.01      142.10     14.68 o 
   5   5   6      100.05      105.58     14.55 o 
   6   5   6      285.52      287.78     24.71 o 
   7   5   6      469.60      464.02     41.89 o 
   8   5   6      135.71      139.12     40.72 o 
   9   5   6      291.37      321.83     44.41 o 
  10   5   6       13.18       22.58     13.30 o 
  11   5   6       34.21       52.47     21.33 o 
 -13   6   6       12.03       -4.85     11.12 o 
 -12   6   6       16.61       51.34     27.59 o 
 -11   6   6       25.88        9.91     14.54 o 
 -10   6   6       77.79       57.14     17.58 o 
  -9   6   6        6.88        6.74      8.06 o 
  -8   6   6      515.57      483.87     31.15 o 
  -7   6   6     1176.41     1152.42     38.35 o 
  -6   6   6        0.10       47.67     18.73 o 
  -5   6   6      402.55      397.12     19.36 o 
  -4   6   6      158.30      174.00      9.88 o 
  -3   6   6      280.64      314.95     15.95 o 
  -2   6   6      821.58     1008.40     39.01 o 
  -1   6   6      159.91      170.49     15.67 o 
   0   6   6       66.01       71.00     12.63 o 
   1   6   6       12.50       11.88      3.82 o 
   2   6   6        0.84        4.95      7.15 o 
   3   6   6     1568.08     1512.41     41.48 o 
   4   6   6     2816.82     2946.48     69.59 o 
   5   6   6      396.28      388.06     29.15 o 
   6   6   6      283.52      285.93     30.77 o 
   7   6   6      430.23      505.45     50.18 o 
   8   6   6      188.15      163.69     21.39 o 
   9   6   6        0.10        3.57      6.91 o 
  10   6   6      110.81      143.95     23.03 o 
 -13   7   6       81.37       96.70     34.23 o 
 -12   7   6        2.77       33.69     20.75 o 
 -11   7   6       72.01       89.94     29.56 o 
 -10   7   6       39.70       40.34     14.58 o 
  -9   7   6       20.31       10.09      6.80 o 
  -8   7   6      631.87      582.49     34.95 o 
  -7   7   6      255.33      263.91     19.86 o 
  -6   7   6        3.52       -3.33      5.71 o 
  -5   7   6        0.03       -3.21      3.93 o 
  -4   7   6        5.29        5.22      3.52 o 
  -3   7   6      114.67      162.97     15.29 o 
  -2   7   6      275.16      279.87     19.32 o 
  -1   7   6      476.52      440.22     23.84 o 
   0   7   6     1061.68      955.72     82.40 o 
   1   7   6       63.15       39.72      5.85 o 
   2   7   6      935.56      955.87     54.98 o 
   3   7   6      780.34      759.49     39.90 o 
   4   7   6     2352.68     2308.48     62.26 o 
   5   7   6      185.94      213.08     20.52 o 
   6   7   6      817.74      779.26     51.57 o 
   7   7   6        0.58       -6.42     15.76 o 
   8   7   6      304.60      330.35     36.96 o 
   9   7   6      134.35      145.61     27.34 o 
  10   7   6       12.36       23.33     14.84 o 
 -12   8   6      139.41      188.35     44.43 o 
 -11   8   6       21.79       18.81     15.96 o 
 -10   8   6       12.02       11.50     12.28 o 
  -9   8   6      301.24      292.16     35.54 o 
  -8   8   6      154.15      153.58     18.81 o 
  -7   8   6      390.47      399.63     55.15 o 
  -6   8   6      402.82      398.19     24.37 o 
  -5   8   6      568.33      540.72     47.40 o 
  -4   8   6      825.19      778.33     30.48 o 
  -3   8   6      713.63      142.00    371.88 o 
  -2   8   6     1573.98     1599.30     57.42 o 
  -1   8   6      162.74      157.95     17.87 o 
   0   8   6      745.36      644.56     74.46 o 
   1   8   6      248.96      204.46     16.41 o 
   2   8   6       18.15       10.61      6.00 o 
   3   8   6      312.70      317.45     26.12 o 
   4   8   6      621.32      608.86     32.69 o 
   5   8   6      252.78      249.89     22.01 o 
   6   8   6        7.77       10.90      8.82 o 
   7   8   6      342.94      339.15     57.07 o 
   8   8   6      122.65      138.76     24.37 o 
   9   8   6      234.99      269.76     59.34 o 
 -11   9   6        7.62       19.12     17.47 o 
 -10   9   6       21.37       -2.95      9.95 o 
  -9   9   6      311.44      323.38     38.30 o 
  -8   9   6     3392.02     3376.76    172.08 o 
  -7   9   6      755.10      865.94     83.55 o 
  -6   9   6      884.76      943.02     56.47 o 
  -5   9   6        0.06       -0.37      3.82 o 
  -4   9   6      146.77      154.90     23.44 o 
  -3   9   6     1015.20      921.52    101.67 o 
  -2   9   6       21.72       23.73     14.48 o 
  -1   9   6      678.06      194.81    369.68 o 
   0   9   6        6.15        9.57      5.83 o 
   1   9   6     2092.61     1992.51     59.99 o 
   2   9   6      809.55      921.64     52.66 o 
   3   9   6     1371.86     1283.86     60.15 o 
   4   9   6      199.76      175.69     18.53 o 
   5   9   6      127.95      145.60     23.82 o 
   6   9   6      125.00      117.80     28.57 o 
   7   9   6      188.77      183.03     42.99 o 
   8   9   6      456.82      449.84     69.35 o 
   9   9   6        1.24       15.32     14.78 o 
 -10  10   6       66.87       91.62     35.40 o 
  -9  10   6        3.21        2.48     12.05 o 
  -8  10   6        9.00        8.67      7.88 o 
  -7  10   6       26.03       23.53     22.28 o 
  -6  10   6      198.71      188.60     58.24 o 
  -5  10   6      599.65      670.52     49.44 o 
  -4  10   6      235.09      195.16     14.63 o 
  -3  10   6      145.70      154.53     17.07 o 
  -2  10   6      666.76      597.10     62.31 o 
  -1  10   6        3.19        4.44     13.36 o 
   0  10   6      108.15       96.69     24.21 o 
   1  10   6      820.59      779.04     51.25 o 
   2  10   6      222.70      213.32     20.66 o 
   3  10   6      641.21      618.29     40.70 o 
   4  10   6      132.22       91.68     18.73 o 
   5  10   6      467.86      449.09     40.89 o 
   6  10   6        0.07        9.34      9.19 o 
   7  10   6        1.09        4.31     15.95 o 
   8  10   6      237.85      327.37     60.08 o 
 -10  11   6        3.43       15.79     26.72 o 
  -9  11   6       92.30       21.24     22.27 o 
  -8  11   6        5.70       44.07     26.53 o 
  -7  11   6      146.54      147.77     39.61 o 
  -6  11   6       93.35      131.87     36.13 o 
  -5  11   6      423.66      403.39     27.14 o 
  -4  11   6       13.68       16.00      5.58 o 
  -3  11   6      416.12      393.90     53.87 o 
  -2  11   6        0.45       -0.67      5.30 o 
  -1  11   6      664.02      717.62     46.29 o 
   0  11   6       10.50       13.50     14.01 o 
   1  11   6       14.93       16.31     13.93 o 
   2  11   6       79.52       76.82     26.15 o 
   3  11   6      158.67      158.76     36.71 o 
   4  11   6      124.35      110.33     20.98 o 
   5  11   6        0.01       -3.67      9.54 o 
   6  11   6      128.07      140.89     23.80 o 
   7  11   6      227.07      351.34     38.75 o 
  -9  12   6       73.72       96.40     39.27 o 
  -8  12   6       90.68       62.56     28.28 o 
  -7  12   6      288.95      280.15     53.29 o 
  -6  12   6      338.46      337.06     56.75 o 
  -5  12   6      133.87      131.33     34.00 o 
  -4  12   6      117.72      168.89     37.82 o 
  -3  12   6      260.33      176.14     38.30 o 
  -2  12   6      782.00      653.56     70.65 o 
  -1  12   6      348.85      365.93     53.25 o 
   0  12   6        0.04       -0.07     10.74 o 
   1  12   6        2.92        5.31     10.16 o 
   2  12   6       54.76       50.06     22.67 o 
   3  12   6       28.42       42.57     21.00 o 
   4  12   6       81.44       53.26     22.90 o 
   5  12   6       70.22       77.08     17.99 o 
   6  12   6        0.24       -3.47     13.92 o 
  -8  13   6       33.93       16.62     17.70 o 
  -7  13   6        9.24        9.02     18.20 o 
  -6  13   6       61.01      107.48     35.24 o 
  -5  13   6      142.68      221.55     46.53 o 
  -4  13   6      102.00      107.59     33.07 o 
  -3  13   6       54.30       23.25     17.53 o 
  -2  13   6       13.23       10.61     12.93 o 
  -1  13   6        5.39        4.72     13.22 o 
   0  13   6        1.70       27.89     18.74 o 
   1  13   6       31.16       60.88     23.89 o 
   2  13   6       90.58       52.79     24.76 o 
   3  13   6       54.20       47.24     21.10 o 
   4  13   6       15.14       13.27     15.75 o 
   5  13   6       20.16       -9.92      9.95 o 
  -6  14   6       20.97       34.50     26.31 o 
  -5  14   6       19.91       41.10     23.77 o 
  -4  14   6      253.65      366.18     58.39 o 
  -3  14   6      214.23      302.98     53.62 o 
  -2  14   6        0.55      -19.09     17.98 o 
  -1  14   6       30.20       34.96     20.39 o 
   0  14   6       77.51      108.74     33.63 o 
   1  14   6       90.49       94.52     29.86 o 
   2  14   6        6.02       41.13     21.79 o 
   3  14   6        4.57       -2.44      9.99 o 
  -3  15   6       21.08        6.50     19.81 o 
  -2  15   6        0.81      -13.84     16.68 o 
  -1  15   6      205.37      290.24     52.95 o 
   0  15   6      252.19      279.86     52.74 o 
 -14   1   7       15.09       25.80     13.69 o 
 -13   1   7       26.90       -0.66      9.27 o 
 -12   1   7       81.71      127.75     27.56 o 
 -11   1   7       41.55       65.89     17.18 o 
 -10   1   7      589.28      573.89     44.76 o 
  -9   1   7       32.86       35.30     15.92 o 
  -8   1   7       21.20       21.12      7.53 o 
  -7   1   7      481.99      509.53     30.92 o 
  -6   1   7     3233.25     3233.78     49.82 o 
  -5   1   7     1304.72     1336.45     32.90 o 
  -4   1   7     1083.95     1095.56     27.67 o 
  -3   1   7       57.32       88.72      7.49 o 
  -2   1   7     3234.85     3168.55     37.59 o 
  -1   1   7     1723.73     1585.36     19.81 o 
   0   1   7     1553.96     1571.94     22.18 o 
   1   1   7      325.95      351.71     14.62 o 
   2   1   7        2.34        2.99      2.39 o 
   3   1   7        6.32        1.22      2.71 o 
   4   1   7      376.69      384.15     18.19 o 
   5   1   7      302.24      304.39     21.40 o 
   6   1   7       40.57       39.28     10.84 o 
   7   1   7        5.43        9.61      7.56 o 
   8   1   7      822.94      711.86     49.93 o 
   9   1   7       23.50       23.65     12.96 o 
  10   1   7        1.87       10.76     10.97 o 
  11   1   7        2.30       -1.54     15.69 o 
 -14   2   7       52.57       34.15     21.20 o 
 -13   2   7       15.79       20.35     11.67 o 
 -12   2   7      120.58      129.95     25.81 o 
 -11   2   7        2.33       -9.62     13.40 o 
 -10   2   7      151.85      145.65     31.77 o 
  -9   2   7      186.42      215.45     33.77 o 
  -8   2   7        8.03       15.67     10.00 o 
  -7   2   7      923.26      868.51     31.73 o 
  -6   2   7     1583.96     1555.00     38.72 o 
  -5   2   7       10.76        1.82      2.87 o 
  -4   2   7     4186.71     4300.99     40.78 o 
  -3   2   7      781.59      668.06     14.64 o 
  -2   2   7     2071.54     2086.43     28.56 o 
  -1   2   7     2774.06     2652.93     44.62 o 
   0   2   7      519.72      591.04     17.80 o 
   1   2   7      294.74      312.91     11.22 o 
   2   2   7     1983.16     2049.92     41.63 o 
   3   2   7       63.74       59.21      6.86 o 
   4   2   7     1109.38     1133.95     34.56 o 
   5   2   7     3078.85     3064.06     69.20 o 
   6   2   7      118.97      155.02     20.81 o 
   7   2   7        0.60        5.64      6.35 o 
   8   2   7      179.04      148.52     23.42 o 
   9   2   7       88.01      117.88     22.54 o 
  10   2   7       29.11       15.52     22.98 o 
  11   2   7       90.51       71.96     22.03 o 
 -14   3   7       23.38       40.51     16.04 o 
 -13   3   7      158.71      161.47     34.61 o 
 -12   3   7      118.88      117.86     33.22 o 
 -11   3   7      646.47      678.48     73.46 o 
 -10   3   7      656.55      604.70     64.79 o 
  -9   3   7      230.60      273.44     26.19 o 
  -8   3   7        1.02       -1.33      6.99 o 
  -7   3   7      181.79      195.97     15.90 o 
  -6   3   7     5124.23     4968.06     80.68 o 
  -5   3   7      877.07      935.14     22.21 o 
  -4   3   7      373.42      310.01     11.86 o 
  -3   3   7       66.26       79.71      5.30 o 
  -2   3   7       65.38       48.40      5.57 o 
  -1   3   7      111.68       86.48      6.73 o 
   0   3   7       29.69       24.57      4.34 o 
   1   3   7       10.29        4.35      1.84 o 
   2   3   7      861.47      894.47     25.03 o 
   3   3   7     2445.43     2306.68     42.85 o 
   4   3   7     1310.59     1287.59     34.15 o 
   5   3   7       17.79       16.49      5.98 o 
   6   3   7      139.16      123.91     18.48 o 
   7   3   7      206.27      192.83     24.94 o 
   8   3   7       44.99        5.20     25.19 o 
   9   3   7      535.86      591.53     49.03 o 
  10   3   7        1.23        3.19      8.80 o 
  11   3   7      500.09      461.56     48.47 o 
 -13   4   7        1.84        2.21     11.97 o 
 -12   4   7      130.06      155.09     38.08 o 
 -11   4   7       44.04       78.19     25.80 o 
 -10   4   7       14.33        3.20     10.67 o 
  -9   4   7        9.11        5.64      8.04 o 
  -8   4   7      306.96      290.72     23.48 o 
  -7   4   7     2257.42     2229.16     83.54 o 
  -6   4   7     1088.01     1163.25     34.36 o 
  -5   4   7       17.84       33.22      6.01 o 
  -4   4   7     2900.64     2980.86     76.02 o 
  -3   4   7       60.75       51.56      5.33 o 
  -2   4   7       16.15       16.10      5.54 o 
  -1   4   7     1082.84     1235.63     45.05 o 
   0   4   7       12.25        0.87      3.82 o 
   1   4   7      626.44      526.29     19.66 o 
   2   4   7       13.27       13.64      3.33 o 
   3   4   7      601.47      570.06     24.06 o 
   4   4   7        6.66        2.38      3.79 o 
   5   4   7     2566.01     2459.89     66.08 o 
   6   4   7       93.73       71.26     12.44 o 
   7   4   7      390.87      423.76     37.06 o 
   8   4   7       65.12       44.73     20.79 o 
   9   4   7       92.81       96.96     35.50 o 
  10   4   7      486.61      494.66     61.74 o 
 -13   5   7      208.51      222.97     47.49 o 
 -12   5   7       59.63       85.69     29.01 o 
 -11   5   7       17.98       19.32     14.94 o 
 -10   5   7      242.28      262.13     53.70 o 
  -9   5   7      668.57      662.51     37.94 o 
  -8   5   7     2661.74     2721.05     71.01 o 
  -7   5   7      212.08      210.36     18.86 o 
  -6   5   7     1975.63     1943.96     57.56 o 
  -5   5   7     1495.81     1533.18     41.73 o 
  -4   5   7      616.10      493.96     19.77 o 
  -3   5   7        2.29        8.85      4.05 o 
  -2   5   7     4734.98     5096.89    122.47 o 
  -1   5   7        0.33        2.68      1.93 o 
   0   5   7       24.17       25.28      3.04 o 
   1   5   7      537.54      561.14     26.87 o 
   2   5   7       14.88       16.06      7.12 o 
   3   5   7       14.42        8.40      4.66 o 
   4   5   7      545.50      511.39     24.38 o 
   5   5   7      521.75      513.64     26.37 o 
   6   5   7      501.67      493.61     39.02 o 
   7   5   7      850.60      874.55     52.05 o 
   8   5   7      677.77      699.23     43.42 o 
   9   5   7       42.55       27.97     16.77 o 
  10   5   7      385.90      353.80     41.30 o 
 -13   6   7       29.32       32.13     21.02 o 
 -12   6   7        1.02        2.10     11.66 o 
 -11   6   7        3.16       15.42     12.27 o 
 -10   6   7        7.26        4.21     16.37 o 
  -9   6   7      286.25      313.76     26.77 o 
  -8   6   7      224.67      169.82     20.71 o 
  -7   6   7      499.30      507.73     28.93 o 
  -6   6   7      362.52      416.86     42.99 o 
  -5   6   7      462.08      461.77     18.90 o 
  -4   6   7     2728.12     2540.16    110.51 o 
  -3   6   7      179.51      161.74     11.92 o 
  -2   6   7      356.10      352.83     17.85 o 
  -1   6   7      456.69      563.46     26.73 o 
   0   6   7      600.27      619.20     56.28 o 
   1   6   7      261.67      277.60     16.35 o 
   2   6   7     2376.25     2340.85     55.23 o 
   3   6   7      907.34      867.97     36.82 o 
   4   6   7       11.15       18.23      7.33 o 
   5   6   7      668.98      635.01     29.54 o 
   6   6   7       29.35       19.40     11.50 o 
   7   6   7      574.88      670.57     49.12 o 
   8   6   7        3.78        7.84      8.37 o 
   9   6   7        1.95       17.34      9.35 o 
  10   6   7       12.86        4.36     25.18 o 
 -12   7   7       18.15       40.05     21.60 o 
 -11   7   7       89.44       80.48     28.50 o 
 -10   7   7       83.91       63.30     18.67 o 
  -9   7   7     1131.09     1088.25     49.96 o 
  -8   7   7      581.29      598.56     34.79 o 
  -7   7   7      243.35      274.94     24.82 o 
  -6   7   7     1328.62     1247.90     60.04 o 
  -5   7   7     1787.72     1797.07     36.02 o 
  -4   7   7        0.19        1.44      8.70 o 
  -3   7   7       67.58       66.10      8.47 o 
  -2   7   7        2.16        0.74      7.58 o 
  -1   7   7        3.82        8.35      9.82 o 
   0   7   7      547.22      509.47     54.29 o 
   1   7   7        1.68        3.41     15.81 o 
   2   7   7     1544.76     1385.50     65.12 o 
   3   7   7      244.80      231.24     19.11 o 
   4   7   7      279.44      296.08     29.74 o 
   5   7   7      958.32      946.51     59.03 o 
   6   7   7        1.51       16.62      6.63 o 
   7   7   7      229.30      282.89     33.26 o 
   8   7   7       13.90       11.23      7.82 o 
   9   7   7      100.98       99.78     22.58 o 
 -12   8   7       30.71       34.59     18.65 o 
 -11   8   7        2.26      -14.49     12.65 o 
 -10   8   7        0.61       -0.42     11.30 o 
  -9   8   7      363.66      301.22     35.73 o 
  -8   8   7      206.26      201.17     20.63 o 
  -7   8   7       40.64       31.85     10.17 o 
  -6   8   7       51.02       54.78      8.29 o 
  -5   8   7      262.61      222.69     12.79 o 
  -4   8   7       93.17       72.52     10.17 o 
  -3   8   7       43.95       31.66     10.22 o 
  -2   8   7       57.73       55.33     11.44 o 
  -1   8   7        4.01        1.61      6.12 o 
   0   8   7        0.28        3.20      9.06 o 
   1   8   7      412.97      365.38     26.99 o 
   2   8   7      723.58      695.02     34.39 o 
   3   8   7      490.38      493.41     32.91 o 
   4   8   7        3.16       -0.63      5.52 o 
   5   8   7       65.07       56.97     11.46 o 
   6   8   7        1.50        2.43      8.75 o 
   7   8   7      250.04      226.88     49.67 o 
   8   8   7       57.44       47.74     15.26 o 
   9   8   7       10.22       -7.83     13.26 o 
 -11   9   7       41.89       28.58     14.16 o 
 -10   9   7      256.66      286.49     37.09 o 
  -9   9   7       46.32       88.00     35.00 o 
  -8   9   7      241.93      247.72     49.16 o 
  -7   9   7      103.93       88.42     14.50 o 
  -6   9   7        2.36        2.17      3.23 o 
  -5   9   7      871.65      842.93     32.94 o 
  -4   9   7       28.94       36.42     10.55 o 
  -3   9   7      227.74      117.76     29.11 o 
  -2   9   7       53.18       14.50     24.29 o 
  -1   9   7      415.66      413.52     46.09 o 
   0   9   7        0.08       -0.24     11.25 o 
   1   9   7      424.11      386.37     45.91 o 
   2   9   7       49.40       59.48     10.32 o 
   3   9   7      541.50      462.57     59.24 o 
   4   9   7       33.08       16.19      8.03 o 
   5   9   7       69.56       59.80     24.76 o 
   6   9   7      106.10       74.55     18.05 o 
   7   9   7      194.71      216.94     48.22 o 
   8   9   7        2.97        4.19      8.84 o 
 -10  10   7       72.49       47.19     26.56 o 
  -9  10   7      123.45       98.32     35.71 o 
  -8  10   7      127.93      104.81     35.00 o 
  -7  10   7       14.40        1.59     18.74 o 
  -6  10   7        2.56       11.61      5.36 o 
  -5  10   7      407.47      415.02     26.10 o 
  -4  10   7     1224.27     1141.40     50.21 o 
  -3  10   7      724.98      756.59     72.63 o 
  -2  10   7      663.76      599.27     64.76 o 
  -1  10   7      217.58      223.62     39.82 o 
   0  10   7       18.25       21.86     13.37 o 
   1  10   7      142.89      147.47     14.35 o 
   2  10   7      200.67      195.93     39.83 o 
   3  10   7       25.13       30.66     14.87 o 
   4  10   7      197.98      158.67     25.50 o 
   5  10   7       99.02       91.52     51.40 o 
   6  10   7        0.42       -4.42      8.47 o 
   7  10   7       16.13       22.71     12.24 o 
  -9  11   7      117.34      139.52     42.57 o 
  -8  11   7        4.70        3.04     21.01 o 
  -7  11   7       51.00       57.11     28.73 o 
  -6  11   7       61.21      106.25     33.22 o 
  -5  11   7       17.71       20.78     13.60 o 
  -4  11   7      149.17      155.45     36.85 o 
  -3  11   7      142.44      133.12     20.76 o 
  -2  11   7        2.84       13.17      9.83 o 
  -1  11   7     1435.38     1564.45     67.51 o 
   0  11   7       21.28       10.94      9.91 o 
   1  11   7      129.42      116.65     29.84 o 
   2  11   7      183.88      231.02     45.14 o 
   3  11   7      203.59      181.11     41.23 o 
   4  11   7      606.43      613.11     49.73 o 
   5  11   7       29.26       22.10     11.62 o 
   6  11   7      181.77      227.03     32.23 o 
   7  11   7       50.86       56.64     22.65 o 
  -8  12   7        3.21       87.03     37.65 o 
  -7  12   7       44.12       94.39     34.31 o 
  -6  12   7        6.58       17.99     21.39 o 
  -5  12   7      174.26      304.08     52.15 o 
  -4  12   7      642.18      592.08     71.26 o 
  -3  12   7       49.75       56.10     23.09 o 
  -2  12   7      430.95      465.51     61.00 o 
  -1  12   7        0.92      -13.49     13.25 o 
   0  12   7      353.78      353.70     54.75 o 
   1  12   7        4.24        4.35     12.20 o 
   2  12   7      987.25     1212.28    103.52 o 
   3  12   7       49.20       47.67     21.55 o 
   4  12   7       11.42        1.72     15.85 o 
   5  12   7       39.83       18.64     29.81 o 
   6  12   7        1.15       -2.51     12.79 o 
  -7  13   7        4.17      -13.31     19.00 o 
  -6  13   7        7.98       40.36     25.56 o 
  -5  13   7        0.48       47.84     26.60 o 
  -4  13   7      633.61      795.19     84.69 o 
  -3  13   7       60.69       55.09     24.22 o 
  -2  13   7        0.28      -26.73     19.09 o 
  -1  13   7       25.13      -10.28     13.55 o 
   0  13   7       23.96       27.39     17.18 o 
   1  13   7       11.79        8.26     14.49 o 
   2  13   7       99.04      124.30     34.82 o 
   3  13   7        9.42       58.47     25.33 o 
   4  13   7      497.96      587.81     58.94 o 
  -6  14   7        3.04       13.99     22.66 o 
  -5  14   7       29.04       28.58     21.23 o 
  -4  14   7      182.80      186.48     44.53 o 
  -3  14   7      108.84       92.78     30.24 o 
  -2  14   7      283.37      342.03     57.25 o 
  -1  14   7       47.73       36.64     21.10 o 
   0  14   7      446.50      480.31     67.20 o 
   1  14   7      148.51      182.98     43.77 o 
   2  14   7      140.18      148.46     41.04 o 
 -14   0   8       51.14      112.91     37.06 o 
 -13   0   8       33.17       24.09     17.01 o 
 -12   0   8      510.27      645.91     76.07 o 
 -11   0   8     1451.70     1538.24    109.69 o 
 -10   0   8      251.15      241.60     41.63 o 
  -9   0   8     1012.54     1061.40     81.79 o 
  -8   0   8      242.67      274.07     38.63 o 
  -7   0   8     1244.30     1359.75     56.06 o 
  -6   0   8     2032.34     2283.75     67.35 o 
  -5   0   8      113.41       85.67     12.97 o 
  -4   0   8     2444.52     2283.09    109.20 o 
  -3   0   8      705.86      751.64     31.91 o 
  -2   0   8     7938.19     7738.43     99.73 o 
  -1   0   8      143.91      165.64      9.66 o 
   0   0   8     3671.01     3686.24     61.81 o 
   1   0   8      161.75      156.88     12.35 o 
   2   0   8     1296.54     1426.64     47.70 o 
   3   0   8      914.55      928.36     38.36 o 
   4   0   8      773.83      760.05     54.55 o 
   5   0   8       21.25       22.84     12.47 o 
   6   0   8     1048.16     1093.17     77.47 o 
   7   0   8        3.80       -0.06      7.74 o 
   8   0   8      109.66      112.59     28.58 o 
   9   0   8       28.29       60.96     23.42 o 
  10   0   8     2366.42     2404.00    148.43 o 
 -14   1   8      148.81      171.23     31.02 o 
 -13   1   8      129.20      173.88     29.85 o 
 -12   1   8        0.06       -0.19      6.38 o 
 -11   1   8      213.92      203.73     29.05 o 
 -10   1   8       65.93       76.83     23.09 o 
  -9   1   8     1152.81     1094.81     81.81 o 
  -8   1   8      636.18      622.51     28.89 o 
  -7   1   8      580.74      665.49     27.86 o 
  -6   1   8      307.94      342.10     16.59 o 
  -5   1   8     3606.76     3595.91     55.09 o 
  -4   1   8      265.38      216.67     12.72 o 
  -3   1   8     2427.40     2398.66     35.37 o 
  -2   1   8       20.15       16.82      3.33 o 
  -1   1   8     5399.71     4932.88     64.32 o 
   0   1   8      596.94      666.17     15.49 o 
   1   1   8      360.94      360.47     15.71 o 
   2   1   8       55.15       32.67      4.65 o 
   3   1   8        3.84        6.45      3.91 o 
   4   1   8     1245.44     1226.09     40.33 o 
   5   1   8      850.37      844.24     36.40 o 
   6   1   8     2282.33     2219.43     77.43 o 
   7   1   8        1.45       11.91      7.94 o 
   8   1   8     1128.97     1098.89     94.91 o 
   9   1   8      184.41      173.60     28.03 o 
  10   1   8      448.36      405.60     43.01 o 
 -14   2   8       13.14       33.56     22.13 o 
 -13   2   8       41.99       71.14     20.57 o 
 -12   2   8       42.40       65.34     19.48 o 
 -11   2   8      147.46      132.90     32.06 o 
 -10   2   8      271.62      297.20     45.19 o 
  -9   2   8      366.44      364.05     27.60 o 
  -8   2   8       43.66       45.32     10.22 o 
  -7   2   8     1317.44     1421.23     40.54 o 
  -6   2   8       61.90       62.56      9.68 o 
  -5   2   8     2778.22     2828.22     42.22 o 
  -4   2   8        4.53        5.22      2.21 o 
  -3   2   8      110.17      101.61      6.06 o 
  -2   2   8      544.41      472.36     14.88 o 
  -1   2   8      573.65      572.63     22.51 o 
   0   2   8      718.41      769.68     21.87 o 
   1   2   8       50.81       47.57      6.20 o 
   2   2   8      434.97      449.72     17.54 o 
   3   2   8        6.13        8.87      4.09 o 
   4   2   8        2.92        7.35      4.24 o 
   5   2   8      648.31      630.47     32.01 o 
   6   2   8      362.11      303.41     28.94 o 
   7   2   8      116.95      150.09     22.51 o 
   8   2   8      604.47      636.36     47.75 o 
   9   2   8       32.35       20.31     10.38 o 
  10   2   8      501.71      538.06     49.83 o 
 -14   3   8       13.84       18.39     17.70 o 
 -13   3   8       85.24      101.38     23.03 o 
 -12   3   8      202.95      177.11     40.94 o 
 -11   3   8     1412.77     1385.96    104.15 o 
 -10   3   8        0.10       13.94     13.69 o 
  -9   3   8      536.55      582.44     34.62 o 
  -8   3   8        0.09        0.25      6.86 o 
  -7   3   8      939.45      907.61     36.68 o 
  -6   3   8      176.20      181.87     10.46 o 
  -5   3   8      646.33      686.93     19.24 o 
  -4   3   8     1047.75     1148.91     23.36 o 
  -3   3   8      308.74      322.75     10.56 o 
  -2   3   8      473.51      483.19     18.54 o 
  -1   3   8      149.61      138.31      9.44 o 
   0   3   8     1068.61     1060.50     25.56 o 
   1   3   8      465.93      471.11     13.72 o 
   2   3   8      519.29      535.02     19.15 o 
   3   3   8       20.71        7.74      5.06 o 
   4   3   8        9.50        8.24      4.63 o 
   5   3   8        5.20       10.67      7.19 o 
   6   3   8      607.08      566.83     39.83 o 
   7   3   8        8.77      -12.45     22.05 o 
   8   3   8       41.39       55.60     15.53 o 
   9   3   8      159.44      156.95     25.66 o 
  10   3   8       66.42       47.52     16.01 o 
 -13   4   8       55.36       48.46     23.94 o 
 -12   4   8       40.82      105.74     33.10 o 
 -11   4   8       13.93        1.43      7.80 o 
 -10   4   8       12.57        3.14      8.15 o 
  -9   4   8        8.79        4.42      7.50 o 
  -8   4   8        6.65       15.05      7.22 o 
  -7   4   8      339.08      318.08     22.21 o 
  -6   4   8      144.88      138.17     12.21 o 
  -5   4   8        1.81        0.30      3.12 o 
  -4   4   8       25.75       34.88      4.88 o 
  -3   4   8      150.58      128.63     17.39 o 
  -2   4   8       24.41       19.00      7.05 o 
  -1   4   8      187.17      170.39     10.86 o 
   0   4   8      762.54      792.68     23.72 o 
   1   4   8       52.47       63.99      6.18 o 
   2   4   8     1644.82     1680.63     34.85 o 
   3   4   8      106.94      108.21     10.85 o 
   4   4   8      273.75      237.83     17.35 o 
   5   4   8      619.43      614.01     40.01 o 
   6   4   8      150.33      119.72     16.44 o 
   7   4   8        9.33       -1.91      7.24 o 
   8   4   8      819.80      810.76     55.25 o 
   9   4   8      331.45      293.48     35.41 o 
  10   4   8       77.03       70.54     18.92 o 
 -13   5   8        1.01      -13.37     13.29 o 
 -12   5   8       23.30        8.13     12.90 o 
 -11   5   8        5.74        1.03      7.55 o 
 -10   5   8      330.88      305.59     35.73 o 
  -9   5   8      625.57      571.50     34.89 o 
  -8   5   8      311.21      281.43     23.09 o 
  -7   5   8      396.68      404.98     24.96 o 
  -6   5   8      668.56      651.63     31.90 o 
  -5   5   8      446.23      472.36     20.38 o 
  -4   5   8      118.98      103.83      7.68 o 
  -3   5   8       58.70       86.29     15.15 o 
  -2   5   8       10.92       13.28      5.04 o 
  -1   5   8      291.02      287.96     20.37 o 
   0   5   8      359.80      306.78     10.73 o 
   1   5   8      257.28      299.76     12.59 o 
   2   5   8       71.23       75.38      7.15 o 
   3   5   8      111.98      140.21     11.30 o 
   4   5   8     2335.01     2209.76     56.40 o 
   5   5   8      948.93      963.35     59.79 o 
   6   5   8       90.78       81.64     16.74 o 
   7   5   8       42.89       48.45     13.99 o 
   8   5   8       11.91       19.36      9.27 o 
   9   5   8        6.22        6.90     17.23 o 
  10   5   8      141.99      175.63     29.36 o 
 -13   6   8        2.73        2.97     11.13 o 
 -12   6   8      114.05      180.58     41.73 o 
 -11   6   8       70.86       71.74     19.79 o 
 -10   6   8      696.24      809.68     57.96 o 
  -9   6   8        2.47       -2.73      7.63 o 
  -8   6   8      146.46      126.74     15.92 o 
  -7   6   8     1030.45     1037.10     39.71 o 
  -6   6   8      669.93      690.57     30.37 o 
  -5   6   8     1252.72     1201.40     98.92 o 
  -4   6   8      115.71      115.12     14.81 o 
  -3   6   8       57.86       65.87     12.73 o 
  -2   6   8      188.02      206.38     12.33 o 
  -1   6   8      372.39      333.32     17.71 o 
   0   6   8      182.45      193.30     13.74 o 
   1   6   8     1671.97     1710.46     41.68 o 
   2   6   8      781.02      783.48     38.08 o 
   3   6   8        0.40       -6.15      6.38 o 
   4   6   8      708.33      690.39     29.38 o 
   5   6   8      326.25      301.98     20.96 o 
   6   6   8        1.88        0.34      7.34 o 
   7   6   8      107.25      118.90     21.63 o 
   8   6   8      480.75      525.09     46.83 o 
   9   6   8      183.32      256.87     34.86 o 
 -12   7   8       15.52       14.38     15.46 o 
 -11   7   8      226.93      259.56     35.49 o 
 -10   7   8     1174.26     1242.63     72.67 o 
  -9   7   8      177.35      153.90     24.81 o 
  -8   7   8       15.00       22.29      9.89 o 
  -7   7   8      564.81      606.25     30.46 o 
  -6   7   8        0.11        9.51      6.53 o 
  -5   7   8       15.77       15.64      5.15 o 
  -4   7   8      371.24      389.05     28.25 o 
  -3   7   8      220.75      181.99     13.45 o 
  -2   7   8      154.24      182.14     13.69 o 
  -1   7   8      609.61      623.50     25.42 o 
   0   7   8      502.53      492.36     26.75 o 
   1   7   8     1570.60     1541.97     56.60 o 
   2   7   8       20.94       12.31      7.51 o 
   3   7   8       42.68       39.75     11.51 o 
   4   7   8     1208.14     1130.34     53.49 o 
   5   7   8       14.45        5.28      6.55 o 
   6   7   8      518.32      538.25     35.11 o 
   7   7   8       95.58       82.71     18.65 o 
   8   7   8       48.77       30.07     13.71 o 
   9   7   8       78.11      107.04     29.78 o 
 -12   8   8       62.40      150.58     39.62 o 
 -11   8   8        2.19       -2.35     10.39 o 
 -10   8   8       21.91       30.03     12.99 o 
  -9   8   8      580.00      615.75     50.35 o 
  -8   8   8     1499.61     1403.78     78.10 o 
  -7   8   8     1413.63     1356.10     36.25 o 
  -6   8   8      289.40      251.38     13.24 o 
  -5   8   8     2778.98     2527.22    130.63 o 
  -4   8   8      588.12      533.86    130.79 o 
  -3   8   8     1218.68     1142.51     39.97 o 
  -2   8   8      361.52      346.70     24.28 o 
  -1   8   8      202.11      199.92     18.95 o 
   0   8   8        3.28        9.32      6.63 o 
   1   8   8      667.20      588.47     63.48 o 
   2   8   8       15.06       14.50      6.18 o 
   3   8   8       51.92       54.57     10.32 o 
   4   8   8      494.33      483.10     37.12 o 
   5   8   8      637.18      756.37     54.42 o 
   6   8   8       15.51       18.09     10.24 o 
   7   8   8      585.08      654.07     51.26 o 
   8   8   8        2.00      -47.29     31.53 o 
 -11   9   8      264.32      241.97     43.50 o 
 -10   9   8       70.91       77.92     19.99 o 
  -9   9   8      496.42      598.47     78.73 o 
  -8   9   8        5.70       -6.76      5.13 o 
  -7   9   8        1.34        2.41     17.14 o 
  -6   9   8        2.47        3.55      3.63 o 
  -5   9   8      288.97      246.39     43.83 o 
  -4   9   8       57.36       49.76      8.84 o 
  -3   9   8      530.20      515.10     34.18 o 
  -2   9   8      376.92      340.18     27.71 o 
  -1   9   8      494.26      486.32     32.43 o 
   0   9   8       34.81       32.45      9.36 o 
   1   9   8     1354.16     1242.85     98.78 o 
   2   9   8     1790.09     1779.29     54.04 o 
   3   9   8       48.01       31.50     11.92 o 
   4   9   8      191.45      159.49     24.99 o 
   5   9   8      632.59      610.72     49.87 o 
   6   9   8      489.57      459.64     44.70 o 
   7   9   8       33.91       29.08     21.79 o 
 -10  10   8        4.76       34.72     26.82 o 
  -9  10   8      954.82      974.49    101.71 o 
  -8  10   8        1.63      -11.38     18.09 o 
  -7  10   8      537.56      577.81     72.89 o 
  -6  10   8        3.67       15.26     17.23 o 
  -5  10   8       15.04       20.00      9.88 o 
  -4  10   8      214.94      189.02     39.80 o 
  -3  10   8      440.18      336.19     41.89 o 
  -2  10   8     1694.72     1608.87    133.96 o 
  -1  10   8       52.65       11.04     21.54 o 
   0  10   8      406.50       63.02    164.43 o 
   1  10   8       75.54       80.78     26.96 o 
   2  10   8      248.98      285.94     49.32 o 
   3  10   8        2.43      -20.07     16.51 o 
   4  10   8       42.04       30.15     13.20 o 
   5  10   8      223.71      214.02     30.85 o 
   6  10   8        1.20        1.38      7.28 o 
   7  10   8       46.98       92.26     28.13 o 
  -9  11   8        1.84        4.60     18.66 o 
  -8  11   8       30.06       69.45     31.26 o 
  -7  11   8        0.20       -1.74     19.69 o 
  -6  11   8      457.76      508.01     68.88 o 
  -5  11   8      106.29      112.92     32.72 o 
  -4  11   8       74.10      100.46     32.48 o 
  -3  11   8       39.08       16.05     11.75 o 
  -2  11   8       10.87       53.64     22.35 o 
  -1  11   8       23.26       21.90     11.85 o 
   0  11   8       26.50       16.57     12.82 o 
   1  11   8      109.95       62.27     25.26 o 
   2  11   8       84.52       35.09     20.08 o 
   3  11   8        0.50       16.56     15.55 o 
   4  11   8      274.29      349.69     39.50 o 
   5  11   8       34.49       34.59     17.68 o 
   6  11   8       56.52       45.85     14.79 o 
  -8  12   8      484.75      436.12     73.11 o 
  -7  12   8      184.63      171.38     44.03 o 
  -6  12   8      187.94      234.19     48.48 o 
  -5  12   8      227.74      290.56     52.81 o 
  -4  12   8      371.79      381.95     58.89 o 
  -3  12   8       25.57        0.47     19.16 o 
  -2  12   8        0.37       -5.05     14.99 o 
  -1  12   8      137.20      169.93     38.90 o 
   0  12   8       63.92       55.53     24.02 o 
   1  12   8       17.06       21.55     15.26 o 
   2  12   8        2.34       16.29     18.29 o 
   3  12   8       60.58       65.20     27.04 o 
   4  12   8       40.24       72.57     21.77 o 
   5  12   8       17.32       14.85     31.35 o 
  -7  13   8       51.38       17.97     21.96 o 
  -6  13   8       23.17       53.57     27.07 o 
  -5  13   8       74.62       87.63     31.43 o 
  -4  13   8        7.99        0.86     13.31 o 
  -3  13   8      123.03       82.83     27.73 o 
  -2  13   8       51.35       43.78     21.81 o 
  -1  13   8        0.24       33.32     19.69 o 
   0  13   8       44.28       36.04     20.38 o 
   1  13   8       67.53       82.57     29.10 o 
   2  13   8       11.58        7.81     14.02 o 
   3  13   8      104.77       88.03     33.86 o 
  -5  14   8       66.26      108.32     36.42 o 
  -4  14   8       31.11       14.23     18.77 o 
  -3  14   8       18.31        1.00     12.70 o 
  -2  14   8      143.15      242.78     49.61 o 
  -1  14   8      100.50      133.44     37.23 o 
   0  14   8       23.04       19.90     17.38 o 
   1  14   8        1.04      -28.72     20.57 o 
 -14   1   9       24.32        3.21     11.76 o 
 -13   1   9        2.73        2.35     21.36 o 
 -12   1   9        4.70      -10.78      9.79 o 
 -11   1   9      195.54      193.72     27.68 o 
 -10   1   9       37.23       24.52     14.84 o 
  -9   1   9       13.32       22.49     13.89 o 
  -8   1   9      736.88      739.03     36.22 o 
  -7   1   9      854.87      867.58     28.37 o 
  -6   1   9      312.34      321.20     18.38 o 
  -5   1   9      275.86      257.62     15.40 o 
  -4   1   9       30.69       28.08      5.27 o 
  -3   1   9      709.09      693.66     20.22 o 
  -2   1   9      376.45      369.25     14.73 o 
  -1   1   9     1447.46     1361.22     20.04 o 
   0   1   9     1634.78     1559.78     32.69 o 
   1   1   9      266.16      246.63     14.97 o 
   2   1   9      533.14      544.78     21.61 o 
   3   1   9      135.71      156.70     14.17 o 
   4   1   9      458.23      450.94     22.44 o 
   5   1   9      184.44      156.16     25.78 o 
   6   1   9      279.58      260.64     27.29 o 
   7   1   9      148.08      128.86     20.93 o 
   8   1   9      265.18      243.36     34.38 o 
   9   1   9        2.73        5.81      9.30 o 
  10   1   9       15.56       -2.09     15.96 o 
 -14   2   9       56.35       86.05     33.38 o 
 -13   2   9        8.47        6.15     13.98 o 
 -12   2   9       52.55       52.93     17.37 o 
 -11   2   9       45.24       32.41     17.16 o 
 -10   2   9      201.57      132.57     29.88 o 
  -9   2   9      887.45      932.84     45.89 o 
  -8   2   9      220.72      241.28     21.04 o 
  -7   2   9      456.30      458.38     23.33 o 
  -6   2   9      123.75      147.42     11.01 o 
  -5   2   9     1377.80     1377.66     26.65 o 
  -4   2   9     1634.59     1652.19     27.07 o 
  -3   2   9       48.33       37.36      3.90 o 
  -2   2   9     1785.66     1737.31     30.77 o 
  -1   2   9      206.19      195.71     14.36 o 
   0   2   9      102.88      102.17     10.90 o 
   1   2   9      135.98      139.37     10.62 o 
   2   2   9     1551.23     1588.49     31.06 o 
   3   2   9      676.33      607.42     25.27 o 
   4   2   9        5.28        3.41      4.64 o 
   5   2   9       95.66       87.55     11.04 o 
   6   2   9      367.45      318.35     29.99 o 
   7   2   9       68.97       84.90     16.51 o 
   8   2   9       55.24       36.32     13.32 o 
   9   2   9       56.53       29.24     20.99 o 
  10   2   9      360.68      377.09     44.42 o 
 -13   3   9      122.57      113.56     44.93 o 
 -12   3   9      194.12      282.24     50.75 o 
 -11   3   9        6.52        2.03     10.28 o 
 -10   3   9       24.44       12.17      9.79 o 
  -9   3   9      953.54      866.25     41.89 o 
  -8   3   9     1959.84     1959.79     58.09 o 
  -7   3   9       14.06        4.05      4.03 o 
  -6   3   9       59.77       75.29      7.43 o 
  -5   3   9      357.11      361.70     14.62 o 
  -4   3   9       11.96        9.80      2.63 o 
  -3   3   9      875.12      829.09     18.80 o 
  -2   3   9      179.27      185.80     12.77 o 
  -1   3   9     1477.26     1491.08     37.15 o 
   0   3   9       37.20       45.77      6.35 o 
   1   3   9      571.54      566.01     21.35 o 
   2   3   9       56.84       49.96      6.22 o 
   3   3   9      344.00      312.01     18.16 o 
   4   3   9       97.51       98.19     11.59 o 
   5   3   9      738.47      731.85     43.86 o 
   6   3   9     1667.82     1686.11     59.89 o 
   7   3   9      108.59      108.55     16.37 o 
   8   3   9      801.82      717.75     52.25 o 
   9   3   9       28.71        4.27     19.68 o 
  10   3   9       29.74       26.76     13.68 o 
 -13   4   9      128.20      119.45     35.03 o 
 -12   4   9        0.12       -0.64      9.75 o 
 -11   4   9      125.21       73.18     25.88 o 
 -10   4   9       66.77       46.48     14.79 o 
  -9   4   9      513.62      506.69     44.21 o 
  -8   4   9        4.75       21.39      8.38 o 
  -7   4   9     1226.83     1184.91     45.57 o 
  -6   4   9     1270.71     1290.84     38.55 o 
  -5   4   9     1090.01     1065.86     28.49 o 
  -4   4   9       59.38       55.79      7.68 o 
  -3   4   9      132.62      123.46     18.15 o 
  -2   4   9        2.43        0.68      2.08 o 
  -1   4   9      333.73      370.04     16.31 o 
   0   4   9     1480.91     1373.46     30.64 o 
   1   4   9     2023.31     1995.33     40.35 o 
   2   4   9       32.07       22.86      5.90 o 
   3   4   9     1321.83     1321.73     37.83 o 
   4   4   9       32.57       36.32      7.83 o 
   5   4   9        1.51        5.56      5.15 o 
   6   4   9      418.55      336.71     32.63 o 
   7   4   9      214.07      267.90     31.09 o 
   8   4   9      486.44      522.56     39.66 o 
   9   4   9      319.96      397.43     35.24 o 
 -13   5   9      112.06      147.85     39.45 o 
 -12   5   9      265.55      288.37     51.15 o 
 -11   5   9     1006.17      985.52     66.25 o 
 -10   5   9      147.45      156.96     25.77 o 
  -9   5   9      445.61      422.92     29.45 o 
  -8   5   9      393.57      385.68     25.91 o 
  -7   5   9       74.87       73.06     11.38 o 
  -6   5   9       44.79       20.75      5.80 o 
  -5   5   9      139.68      146.47     10.90 o 
  -4   5   9      981.89      914.74     69.74 o 
  -3   5   9     2008.35     1916.59     71.95 o 
  -2   5   9      169.06      174.13     16.15 o 
  -1   5   9      416.12      438.26     26.38 o 
   0   5   9       24.63       22.89      3.69 o 
   1   5   9      182.18      161.59      7.56 o 
   2   5   9     1988.79     1944.19     36.63 o 
   3   5   9       57.22       64.78      8.49 o 
   4   5   9       96.53       80.65     10.26 o 
   5   5   9      291.51      337.26     25.83 o 
   6   5   9      402.37      415.37     50.87 o 
   7   5   9       54.37       55.59     15.38 o 
   8   5   9        0.06      -18.67     12.45 o 
   9   5   9      261.90      329.13     51.37 o 
 -13   6   9       12.32       34.55     21.46 o 
 -12   6   9       27.70        2.70     10.94 o 
 -11   6   9       48.24       42.87     15.89 o 
 -10   6   9       42.45       11.36     12.85 o 
  -9   6   9        1.27       27.99     12.87 o 
  -8   6   9       49.72       70.35     12.01 o 
  -7   6   9      486.29      490.80     26.31 o 
  -6   6   9      144.24      231.95     22.04 o 
  -5   6   9     1217.92     1010.47    143.82 o 
  -4   6   9        2.78      -32.34     21.56 o 
  -3   6   9      741.62      808.71     67.67 o 
  -2   6   9       16.08        7.67      5.34 o 
  -1   6   9       48.93       43.35     11.41 o 
   0   6   9      117.33      112.29     14.23 o 
   1   6   9     2124.73     1990.54     29.16 o 
   2   6   9      395.33      382.04     18.01 o 
   3   6   9     1179.15     1190.05     36.39 o 
   4   6   9       10.24       11.48      6.03 o 
   5   6   9      507.99      474.95     31.26 o 
   6   6   9        1.70       16.08     17.96 o 
   7   6   9      222.07      236.01     30.03 o 
   8   6   9       18.84      -18.22     12.14 o 
 -12   7   9       78.03       43.79     22.14 o 
 -11   7   9       40.75       21.95     20.05 o 
 -10   7   9     1786.59     1891.13     89.91 o 
  -9   7   9        4.95        8.08      8.97 o 
  -8   7   9     1144.58     1175.04     63.31 o 
  -7   7   9      163.94      195.35     16.72 o 
  -6   7   9      826.47      758.34     34.34 o 
  -5   7   9      991.69     1010.20     81.58 o 
  -4   7   9      381.21      365.99     26.62 o 
  -3   7   9       62.99       54.71      7.92 o 
  -2   7   9        0.61        0.19      3.54 o 
  -1   7   9     3330.60     3212.14     96.93 o 
   0   7   9       23.65       24.95      5.11 o 
   1   7   9     1045.84      982.91     24.72 o 
   2   7   9      747.41      766.62     45.86 o 
   3   7   9        5.07       -4.40      5.32 o 
   4   7   9      381.03      337.69     22.20 o 
   5   7   9       86.07      101.95     15.00 o 
   6   7   9       54.17       48.86     11.25 o 
   7   7   9       27.75       29.64     15.79 o 
   8   7   9     1095.74     1163.35    116.19 o 
 -12   8   9        1.43      -24.60     17.92 o 
 -11   8   9       53.57       41.80     49.70 o 
 -10   8   9        5.16        4.09      9.97 o 
  -9   8   9      415.21      384.29     40.33 o 
  -8   8   9      232.75      230.64     29.67 o 
  -7   8   9       37.31       55.57     24.99 o 
  -6   8   9        0.24        1.48     21.89 o 
  -5   8   9      193.15       29.68     96.27 o 
  -4   8   9       70.17       85.69     23.45 o 
  -3   8   9      516.59      490.26     23.80 o 
  -2   8   9      336.18      313.89     19.09 o 
  -1   8   9       14.20       11.24      4.35 o 
   0   8   9      113.44      122.90     17.40 o 
   1   8   9     1201.18      995.65    100.93 o 
   2   8   9        3.79       -4.90      8.38 o 
   3   8   9      745.19      717.42     52.52 o 
   4   8   9      121.58      118.77     15.44 o 
   5   8   9      484.83      481.29     32.89 o 
   6   8   9       62.99       48.99     16.77 o 
   7   8   9       31.72       24.85     19.40 o 
 -11   9   9       54.73        6.55     12.26 o 
 -10   9   9      246.57      178.32     29.75 o 
  -9   9   9      196.72      230.75     52.32 o 
  -8   9   9      350.33      305.27     55.45 o 
  -7   9   9       25.45       49.13     24.91 o 
  -6   9   9      519.34      474.46     38.37 o 
  -5   9   9       35.68       24.53     16.45 o 
  -4   9   9        3.90      -21.28     14.18 o 
  -3   9   9      531.76      492.07     25.12 o 
  -2   9   9      287.01      268.11     19.16 o 
  -1   9   9      160.61      185.94     16.01 o 
   0   9   9      173.92      160.49     17.79 o 
   1   9   9      166.44      232.50     43.45 o 
   2   9   9      378.53      395.48     56.83 o 
   3   9   9       11.60        8.61     13.11 o 
   4   9   9       97.60       54.24     15.99 o 
   5   9   9       71.32       52.16     14.89 o 
   6   9   9      118.89      110.63     23.97 o 
  -9  10   9      645.47      755.60     90.87 o 
  -8  10   9       93.95       93.07     38.73 o 
  -7  10   9      122.00      157.61     39.71 o 
  -6  10   9        2.17        4.55     15.65 o 
  -5  10   9       41.88       38.06     22.37 o 
  -4  10   9      313.07      295.72     49.29 o 
  -3  10   9      355.03      311.27     49.37 o 
  -2  10   9       12.80        3.36      5.56 o 
  -1  10   9       14.20       17.23     16.81 o 
   0  10   9      286.47      270.87     47.81 o 
   1  10   9        5.50      -10.45     14.06 o 
   2  10   9      553.71      552.25     69.75 o 
   3  10   9       53.15       69.29     17.72 o 
   4  10   9      128.39      117.53     23.91 o 
   5  10   9       41.70       56.02     16.76 o 
   6  10   9       36.53       37.39     15.71 o 
  -9  11   9        0.39      -11.90     25.30 o 
  -8  11   9       36.53        2.02     23.32 o 
  -7  11   9        3.46       19.54     20.66 o 
  -6  11   9      566.42      616.94     76.24 o 
  -5  11   9      446.33      548.47     70.08 o 
  -4  11   9      145.88      116.94     32.17 o 
  -3  11   9        1.67      -11.74     19.71 o 
  -2  11   9      405.98      484.96     64.32 o 
  -1  11   9      181.94      217.39     43.79 o 
   0  11   9        5.17       -4.38     17.85 o 
   1  11   9      542.02      621.12     75.26 o 
   2  11   9      425.16      446.80     65.06 o 
   3  11   9        5.42        4.64      7.07 o 
   4  11   9       64.69       98.71     70.65 o 
   5  11   9       13.48       20.12     19.83 o 
  -7  12   9       33.42       61.05     27.92 o 
  -6  12   9       35.44       49.46     28.49 o 
  -5  12   9      225.31      204.92     44.51 o 
  -4  12   9        1.74        0.67     14.55 o 
  -3  12   9      163.00      150.78     39.41 o 
  -2  12   9      383.19      464.01     65.40 o 
  -1  12   9       22.26       24.31     17.13 o 
   0  12   9      709.59      863.25     90.02 o 
   1  12   9        4.19       -7.07     18.62 o 
   2  12   9       16.28       32.27     20.29 o 
   3  12   9       15.94       22.96     11.71 o 
   4  12   9       10.36       -5.39     18.41 o 
  -6  13   9      142.22      181.53     45.08 o 
  -5  13   9       48.41       56.27     27.89 o 
  -4  13   9       99.26      135.00     40.20 o 
  -3  13   9      545.70      678.52     81.70 o 
  -2  13   9        1.36      -42.52     28.35 o 
  -1  13   9       61.43       70.25     28.67 o 
   0  13   9       10.86       10.48     14.76 o 
   1  13   9      403.86      445.74     67.23 o 
   2  13   9       20.32      -14.86     16.05 o 
  -2  14   9      182.51      304.98     57.44 o 
 -14   0  10        2.91        6.65     13.99 o 
 -13   0  10      302.68      299.05     54.52 o 
 -12   0  10       45.14       47.56     20.49 o 
 -11   0  10     1141.47     1212.42     96.95 o 
 -10   0  10       29.74       13.19     12.15 o 
  -9   0  10       26.07        6.89      9.62 o 
  -8   0  10       20.28       26.79     10.07 o 
  -7   0  10     1062.49      975.25     82.51 o 
  -6   0  10     1097.40     1198.11     50.58 o 
  -5   0  10     1456.05     1394.40     51.15 o 
  -4   0  10     4363.29     4349.87     85.75 o 
  -3   0  10      237.72      205.16     18.50 o 
  -2   0  10    16510.81    16620.89    139.14 o 
  -1   0  10      585.24      512.17     21.20 o 
   0   0  10     2422.43     2249.90     46.80 o 
   1   0  10      971.19      994.93     39.15 o 
   2   0  10     1857.76     1825.31     56.98 o 
   3   0  10      344.05      331.66     42.40 o 
   4   0  10        8.82        5.91      5.78 o 
   5   0  10      414.67      295.01     38.63 o 
   6   0  10      499.57      435.62     50.28 o 
   7   0  10      755.00      816.75     73.87 o 
   8   0  10      277.09      298.63     48.06 o 
   9   0  10     1034.19     1169.45     99.85 o 
 -14   1  10        0.04       -8.97     10.80 o 
 -13   1  10     1386.32     1576.84    126.33 o 
 -12   1  10       41.54       73.42     34.46 o 
 -11   1  10      152.91      127.60     22.23 o 
 -10   1  10        5.06       13.88     12.24 o 
  -9   1  10        5.69        9.30     14.94 o 
  -8   1  10      341.11      343.95     25.14 o 
  -7   1  10       10.36        2.91      3.54 o 
  -6   1  10       21.13       15.90      5.36 o 
  -5   1  10       56.55       53.59      8.01 o 
  -4   1  10     1551.44     1509.64     31.90 o 
  -3   1  10      815.96      765.02     22.43 o 
  -2   1  10      188.30      186.91      8.48 o 
  -1   1  10       18.55        3.28      1.46 o 
   0   1  10      708.38      732.43     17.92 o 
   1   1  10      700.04      717.41     26.59 o 
   2   1  10     1107.30     1032.97     33.84 o 
   3   1  10       41.44       40.95      6.72 o 
   4   1  10      809.05      822.72     36.13 o 
   5   1  10      139.09      168.03     17.91 o 
   6   1  10      829.07      831.46     42.05 o 
   7   1  10       10.60        1.87     17.10 o 
   8   1  10      239.28      223.07     32.12 o 
   9   1  10      418.37      489.50     46.59 o 
 -13   2  10      275.04      322.21     40.24 o 
 -12   2  10       46.36       44.74     16.22 o 
 -11   2  10      425.80      452.14     58.52 o 
 -10   2  10      317.93      339.59     35.60 o 
  -9   2  10      320.13      353.69     41.44 o 
  -8   2  10     1381.38     1336.79     48.52 o 
  -7   2  10      131.96      128.62     14.39 o 
  -6   2  10       62.70       63.11      7.60 o 
  -5   2  10        1.43        1.17      2.54 o 
  -4   2  10      269.17      267.36     11.29 o 
  -3   2  10       19.78       11.36      2.26 o 
  -2   2  10     3537.51     3637.53     55.22 o 
  -1   2  10      413.46      371.51     16.36 o 
   0   2  10     1218.68     1247.86     33.93 o 
   1   2  10      141.99      122.66     11.56 o 
   2   2  10       68.01       52.67      8.16 o 
   3   2  10      102.38      101.24      9.73 o 
   4   2  10       32.76       13.89      5.84 o 
   5   2  10       41.31       14.92      9.22 o 
   6   2  10        5.87       -7.50      6.70 o 
   7   2  10      127.12      146.17     19.19 o 
   8   2  10      595.34      682.02     43.58 o 
   9   2  10        7.45       -8.16     39.97 o 
 -13   3  10      326.37      325.73     40.06 o 
 -12   3  10       34.15       -6.98     12.29 o 
 -11   3  10      881.45      950.09     85.17 o 
 -10   3  10       75.10       67.80     17.55 o 
  -9   3  10      370.25      349.70     26.44 o 
  -8   3  10      788.31      779.69     26.62 o 
  -7   3  10       24.57       19.15      6.55 o 
  -6   3  10      197.32      177.19     11.91 o 
  -5   3  10       63.30       64.60      5.86 o 
  -4   3  10        0.92        4.03      2.59 o 
  -3   3  10      235.64      246.97     12.61 o 
  -2   3  10       17.11        8.70      5.31 o 
  -1   3  10        2.68       -4.16      5.50 o 
   0   3  10      180.85      171.56     11.71 o 
   1   3  10      248.92      297.37     16.34 o 
   2   3  10       55.82       50.36      6.11 o 
   3   3  10      925.97      946.39     32.11 o 
   4   3  10      231.08      235.45     29.34 o 
   5   3  10      272.86      239.91     25.96 o 
   6   3  10       15.13       20.94      9.85 o 
   7   3  10       46.41       21.76     14.00 o 
   8   3  10      252.38      234.91     25.84 o 
   9   3  10      342.11      330.34     32.31 o 
 -13   4  10      167.31      142.63     38.37 o 
 -12   4  10       57.24       56.88     26.78 o 
 -11   4  10      100.82      101.44     20.82 o 
 -10   4  10        8.30       18.68     11.63 o 
  -9   4  10        0.24        3.63      6.14 o 
  -8   4  10     1374.15     1392.43     48.25 o 
  -7   4  10        0.64       -3.21      4.53 o 
  -6   4  10      138.22      150.17     13.46 o 
  -5   4  10       24.43       13.01      6.09 o 
  -4   4  10      181.50      166.00     12.21 o 
  -3   4  10      146.99      135.24     16.03 o 
  -2   4  10      661.30      657.53     41.05 o 
  -1   4  10      931.01      900.72     28.59 o 
   0   4  10     1548.98     1585.81     37.70 o 
   1   4  10       74.63       72.59      9.15 o 
   2   4  10     2446.54     2426.28     39.52 o 
   3   4  10      598.31      714.87     28.14 o 
   4   4  10      288.57      326.53     23.70 o 
   5   4  10       33.06       53.73     12.37 o 
   6   4  10       13.04        0.41      5.64 o 
   7   4  10       48.93       55.30     15.44 o 
   8   4  10        0.06        4.05     14.17 o 
 -13   5  10      132.15      138.27     40.95 o 
 -12   5  10      101.58       51.00     22.90 o 
 -11   5  10      109.61       55.85     17.42 o 
 -10   5  10      125.02       97.49     20.08 o 
  -9   5  10       59.57       57.37     11.72 o 
  -8   5  10        5.06       10.35      6.67 o 
  -7   5  10      180.00      151.62     18.90 o 
  -6   5  10      744.80      746.00     34.07 o 
  -5   5  10       22.46       30.64      4.92 o 
  -4   5  10      279.18      285.52     42.07 o 
  -3   5  10      125.87      125.34     28.10 o 
  -2   5  10      266.25      295.90     41.34 o 
  -1   5  10       47.55       30.97      8.94 o 
   0   5  10        0.20        1.91      2.74 o 
   1   5  10        0.19       -1.86      5.82 o 
   2   5  10      364.46      361.27     18.57 o 
   3   5  10       59.42       67.74      9.62 o 
   4   5  10      219.38      234.08     17.29 o 
   5   5  10       49.35       68.93     11.95 o 
   6   5  10        5.71        0.48     10.91 o 
   7   5  10        0.20       -4.14     33.13 o 
   8   5  10       70.21       86.46     31.71 o 
 -12   6  10       11.88        6.02     12.25 o 
 -11   6  10       37.90       31.77     15.49 o 
 -10   6  10       33.89       54.79     20.01 o 
  -9   6  10      936.87      952.24     58.54 o 
  -8   6  10       75.66       58.71     15.35 o 
  -7   6  10      184.75      170.15     14.81 o 
  -6   6  10      176.67      149.71     16.99 o 
  -5   6  10       18.22       20.36     13.41 o 
  -4   6  10      103.84      102.22     26.00 o 
  -3   6  10       19.10        9.41     13.22 o 
  -2   6  10      267.95      237.98     23.91 o 
  -1   6  10        0.00       -3.67      6.31 o 
   0   6  10      134.26       95.33     16.97 o 
   1   6  10     1072.04     1042.27     51.89 o 
   2   6  10       58.08       79.45     10.27 o 
   3   6  10      163.07      182.53     14.25 o 
   4   6  10      219.50      220.33     18.74 o 
   5   6  10      426.52      460.20     30.80 o 
   6   6  10       17.77       12.22     10.15 o 
   7   6  10      298.85      358.58     63.13 o 
 -12   7  10       32.15       32.02     18.13 o 
 -11   7  10      169.58      179.34     29.78 o 
 -10   7  10      109.60      128.40     24.80 o 
  -9   7  10      177.76      220.82     29.18 o 
  -8   7  10       53.77       52.72     14.51 o 
  -7   7  10      372.43      322.36     30.98 o 
  -6   7  10      243.32      247.83     44.18 o 
  -5   7  10      345.89      345.16     49.67 o 
  -4   7  10        0.94      -11.69     16.67 o 
  -3   7  10       30.77       44.87     19.80 o 
  -2   7  10       16.49       21.21      9.51 o 
  -1   7  10      109.60       86.31     41.89 o 
   0   7  10      942.60      868.96     65.01 o 
   1   7  10        4.88        4.75      1.62 o 
   2   7  10      976.34      956.65     27.70 o 
   3   7  10       58.69       53.44     11.09 o 
   4   7  10     1284.20     1374.61     50.53 o 
   5   7  10       53.94       58.79     17.06 o 
   6   7  10      243.47      264.32     52.63 o 
   7   7  10       39.61       56.27     29.27 o 
 -11   8  10     1765.62     1849.63     94.62 o 
 -10   8  10      126.85       82.86     37.24 o 
  -9   8  10      522.05      573.26     57.00 o 
  -8   8  10        1.75      -16.44     22.63 o 
  -7   8  10     1295.81     1586.93    115.19 o 
  -6   8  10      123.47      108.46     32.19 o 
  -5   8  10     1395.71     1323.42     98.99 o 
  -4   8  10      300.57      296.10     47.31 o 
  -3   8  10      112.65      123.54     11.70 o 
  -2   8  10      411.62      389.91     35.49 o 
  -1   8  10       20.25       25.56      9.78 o 
   0   8  10      104.95       72.68     25.13 o 
   1   8  10       13.19       -4.52     10.85 o 
   2   8  10      704.93      745.29     45.65 o 
   3   8  10      549.13      592.40     31.84 o 
   4   8  10      591.38      746.37     56.90 o 
   5   8  10      321.70      348.59     39.98 o 
   6   8  10        0.93       12.12     16.34 o 
 -11   9  10        2.14      -35.62     23.74 o 
 -10   9  10       28.25       40.45     36.79 o 
  -9   9  10       23.71        3.23     19.22 o 
  -8   9  10      638.19      624.34     78.33 o 
  -7   9  10      104.15      129.28     37.21 o 
  -6   9  10       26.57       54.47     26.51 o 
  -5   9  10      402.07      504.22     64.56 o 
  -4   9  10       18.78       25.93     15.45 o 
  -3   9  10      909.45      995.14     87.26 o 
  -2   9  10        0.77        0.28     17.72 o 
  -1   9  10      909.09      939.23     53.42 o 
   0   9  10      422.01      415.19     58.95 o 
   1   9  10      361.74      379.49     56.91 o 
   2   9  10      201.49      225.92     45.27 o 
   3   9  10        2.80       -4.49     21.02 o 
   4   9  10      129.11      149.02     25.72 o 
   5   9  10       60.79       45.94     14.82 o 
   6   9  10     1047.67     1308.25    106.96 o 
  -9  10  10        3.25        7.27     22.28 o 
  -8  10  10       75.17       86.10     35.65 o 
  -7  10  10       67.38      138.80     38.12 o 
  -6  10  10       52.12        1.14     17.43 o 
  -5  10  10     1642.54     1588.27    117.29 o 
  -4  10  10      269.87      222.26     45.90 o 
  -3  10  10      279.57      299.10     49.30 o 
  -2  10  10       72.21       86.64     29.10 o 
  -1  10  10       72.80       45.74     21.79 o 
   0  10  10      379.51      455.75     63.65 o 
   1  10  10        0.51       -1.71     11.36 o 
   2  10  10       31.50       11.05     16.11 o 
   3  10  10       14.45       28.10     13.52 o 
   4  10  10        6.99        5.82      7.81 o 
   5  10  10      108.03      107.88     24.90 o 
  -8  11  10       65.07       87.16     30.83 o 
  -7  11  10       37.90       89.72     35.42 o 
  -6  11  10      139.00      168.14     42.18 o 
  -5  11  10       84.36      116.84     35.88 o 
  -4  11  10       45.24       21.14     13.93 o 
  -3  11  10       27.46       38.89     22.51 o 
  -2  11  10      192.90      176.31     42.56 o 
  -1  11  10        4.87       50.90     26.44 o 
   0  11  10      529.59      654.18     78.05 o 
   1  11  10       11.08       -2.28     17.28 o 
   2  11  10      306.73      401.49     63.44 o 
   3  11  10       87.12       75.73     19.91 o 
   4  11  10        1.47      -10.13     10.38 o 
  -6  12  10       13.15       16.92     19.08 o 
  -5  12  10       88.59       57.40     24.30 o 
  -4  12  10      159.03      143.07     37.17 o 
  -3  12  10      214.22      272.14     51.46 o 
  -2  12  10       39.85       30.49     20.69 o 
  -1  12  10        2.03       16.80     14.13 o 
   0  12  10      170.54      226.17     47.89 o 
   1  12  10        6.62        8.18     14.43 o 
   2  12  10       62.90       33.61     22.67 o 
   3  12  10        2.14        6.83     13.23 o 
  -4  13  10       22.05       32.70     19.72 o 
  -3  13  10       29.58       55.80     25.94 o 
  -2  13  10       47.40       86.72     29.23 o 
  -1  13  10       19.58       26.68     18.92 o 
   0  13  10       19.66       41.35     23.37 o 
 -13   1  11      217.95      195.82     31.39 o 
 -12   1  11      223.06      195.05     31.66 o 
 -11   1  11      207.75      190.38     44.76 o 
 -10   1  11      772.00      754.17     71.20 o 
  -9   1  11       39.57       24.22     10.36 o 
  -8   1  11      138.41      141.01     14.35 o 
  -7   1  11      110.64      116.47     11.25 o 
  -6   1  11       82.36       73.65      8.41 o 
  -5   1  11       13.16        9.17      5.51 o 
  -4   1  11       14.59        6.47      3.65 o 
  -3   1  11      367.62      402.70     17.17 o 
  -2   1  11      609.55      570.07     15.14 o 
  -1   1  11     1255.90     1173.23     36.75 o 
   0   1  11      856.64      794.76     25.32 o 
   1   1  11      204.35      186.71     14.36 o 
   2   1  11      172.86      164.78     14.27 o 
   3   1  11      682.66      700.31     34.32 o 
   4   1  11        0.02       -6.57      4.42 o 
   5   1  11      236.69      239.40     27.30 o 
   6   1  11       12.23        4.03      5.48 o 
   7   1  11       57.29       87.16     14.87 o 
   8   1  11       15.96        7.65     16.18 o 
 -13   2  11       21.38        4.72     16.77 o 
 -12   2  11      144.78      154.76     26.02 o 
 -11   2  11       25.19       43.06     18.49 o 
 -10   2  11       23.36       23.26     12.14 o 
  -9   2  11      425.73      429.44     44.03 o 
  -8   2  11       34.92       41.60      9.70 o 
  -7   2  11        3.53       -0.92      4.40 o 
  -6   2  11      165.93      168.07     10.63 o 
  -5   2  11     1039.72      980.84     23.52 o 
  -4   2  11      688.85      683.18     18.87 o 
  -3   2  11       48.56       50.96      6.30 o 
  -2   2  11      316.13      291.97     16.86 o 
  -1   2  11       28.53       26.33      4.67 o 
   0   2  11      231.90      233.31     15.59 o 
   1   2  11       63.36       66.93      8.98 o 
   2   2  11      162.95      164.72     14.58 o 
   3   2  11        6.88       13.23      5.14 o 
   4   2  11       20.06       24.49      6.48 o 
   5   2  11      260.31      279.00     42.73 o 
   6   2  11      102.69       82.58     17.17 o 
   7   2  11      332.91      411.02     39.97 o 
   8   2  11      386.93      453.20     45.98 o 
 -13   3  11        1.69       -1.96     24.40 o 
 -12   3  11        7.29       -6.75     11.24 o 
 -11   3  11      322.39      297.28     35.50 o 
 -10   3  11       88.57       86.61     18.58 o 
  -9   3  11     1307.25     1226.59     35.35 o 
  -8   3  11      102.35      102.21     10.20 o 
  -7   3  11      408.02      378.06     18.76 o 
  -6   3  11     1490.23     1409.49     34.37 o 
  -5   3  11       72.98       67.62      6.51 o 
  -4   3  11     1195.27     1167.12     21.30 o 
  -3   3  11      965.95      952.24     32.57 o 
  -2   3  11      193.97      157.01     13.62 o 
  -1   3  11      386.40      393.28     19.23 o 
   0   3  11     1615.49     1534.72     40.04 o 
   1   3  11      216.61      223.02     16.48 o 
   2   3  11     3356.04     3275.04     65.05 o 
   3   3  11     1216.94     1264.54     33.84 o 
   4   3  11      499.37      505.59     34.26 o 
   5   3  11      532.39      488.87     37.03 o 
   6   3  11      256.48      229.84     27.61 o 
   7   3  11       94.67      131.63     22.97 o 
   8   3  11       52.26      128.61     39.40 o 
 -13   4  11        1.00       -1.23      9.59 o 
 -12   4  11      703.43      728.98     78.71 o 
 -11   4  11      276.93      251.65     34.39 o 
 -10   4  11      155.01      174.34     37.85 o 
  -9   4  11      995.24     1006.82     44.14 o 
  -8   4  11      619.41      562.12     37.69 o 
  -7   4  11      164.13      126.17     19.14 o 
  -6   4  11        0.16       -3.61      7.76 o 
  -5   4  11       38.07       15.31      5.50 o 
  -4   4  11        0.30       -0.33      6.07 o 
  -3   4  11     1705.81     1579.17     41.08 o 
  -2   4  11      454.22      416.79     21.11 o 
  -1   4  11      313.07      306.19     32.55 o 
   0   4  11       44.62       42.67      7.27 o 
   1   4  11      248.93      241.22     16.97 o 
   2   4  11     1554.95     1591.12     45.96 o 
   3   4  11      200.70      180.48     13.79 o 
   4   4  11       80.61       65.61     11.28 o 
   5   4  11      877.10      826.78     56.85 o 
   6   4  11       21.83       32.18     10.56 o 
   7   4  11      215.46      294.06     56.00 o 
   8   4  11      653.20      777.29     94.19 o 
 -12   5  11      126.69      139.03     26.64 o 
 -11   5  11        0.05       -4.96      8.88 o 
 -10   5  11      423.26      425.02     46.83 o 
  -9   5  11       73.10       51.76     27.23 o 
  -8   5  11      174.75      180.18     17.28 o 
  -7   5  11       59.55       53.12     13.90 o 
  -6   5  11      514.72      496.44     21.95 o 
  -5   5  11      715.64      656.09     37.20 o 
  -4   5  11       13.61      -20.31     19.28 o 
  -3   5  11     1184.71     1251.57     86.15 o 
  -2   5  11      366.63      352.03     47.85 o 
  -1   5  11     1940.10     1758.19     37.17 o 
   0   5  11       85.71       63.51     10.06 o 
   1   5  11      288.25      260.31     19.62 o 
   2   5  11      125.70      116.82     14.54 o 
   3   5  11      161.47      176.31     13.35 o 
   4   5  11       38.74       36.79      8.49 o 
   5   5  11       59.96       54.72     22.50 o 
   6   5  11      311.51      394.38     63.41 o 
   7   5  11      174.47      151.57     42.25 o 
 -12   6  11       36.17       22.25     19.43 o 
 -11   6  11      254.77      228.74     37.19 o 
 -10   6  11      145.60      118.57     23.13 o 
  -9   6  11      225.71      236.06     41.92 o 
  -8   6  11       27.68        7.82      8.40 o 
  -7   6  11      300.30      287.05     27.95 o 
  -6   6  11        8.47        7.36      3.72 o 
  -5   6  11      780.62      766.90     72.58 o 
  -4   6  11      172.75      205.90     37.95 o 
  -3   6  11      406.84      394.77     51.36 o 
  -2   6  11      944.61     1027.13     82.43 o 
  -1   6  11      846.97      762.95     46.54 o 
   0   6  11      201.15      181.86     20.88 o 
   1   6  11      657.14      618.84     22.27 o 
   2   6  11       11.36       14.76      7.05 o 
   3   6  11      304.81      270.86     18.85 o 
   4   6  11        2.40        4.32      9.85 o 
   5   6  11      412.46      409.84     88.94 o 
   6   6  11       95.01       41.63     23.59 o 
   7   6  11      276.76      320.02     60.45 o 
 -12   7  11       91.95      110.52     31.89 o 
 -11   7  11       42.04       39.10     15.52 o 
 -10   7  11        9.41       10.11     10.17 o 
  -9   7  11       34.88       52.06     15.03 o 
  -8   7  11       21.86       14.88      9.15 o 
  -7   7  11      736.77      733.26     77.56 o 
  -6   7  11        9.10        4.19     13.76 o 
  -5   7  11      367.39      361.77     53.33 o 
  -4   7  11      729.23      667.35     69.73 o 
  -3   7  11       46.31       37.82     20.28 o 
  -2   7  11     1277.33     1268.78     58.62 o 
  -1   7  11      352.55      302.82     30.26 o 
   0   7  11      694.06      632.30     68.44 o 
   1   7  11      362.51      340.05     19.41 o 
   2   7  11        2.16       -0.19      4.44 o 
   3   7  11      131.46      123.41     23.97 o 
   4   7  11      189.30      189.36     41.78 o 
   5   7  11      338.46      373.04     41.98 o 
   6   7  11      360.61      504.77     74.74 o 
 -11   8  11       29.98        9.40     12.80 o 
 -10   8  11      103.75      112.33     23.24 o 
  -9   8  11        5.13      -19.77     16.43 o 
  -8   8  11       45.42       11.16     17.95 o 
  -7   8  11      114.95      102.47     34.42 o 
  -6   8  11      460.66      509.89     64.76 o 
  -5   8  11     1547.15     1504.39    108.40 o 
  -4   8  11       76.07       50.11     19.69 o 
  -3   8  11        0.06        6.10     13.76 o 
  -2   8  11      230.75      246.02     85.46 o 
  -1   8  11      131.15      105.45     29.56 o 
   0   8  11        5.93        1.68     10.87 o 
   1   8  11      174.27      171.83     39.56 o 
   2   8  11      112.67      130.09     25.84 o 
   3   8  11      141.25      135.74     25.11 o 
   4   8  11        1.24       11.22     10.35 o 
   5   8  11      176.72      234.71     34.37 o 
   6   8  11       89.66       88.16     30.62 o 
  -9   9  11      103.44       92.81     39.23 o 
  -8   9  11       46.62       58.49     28.83 o 
  -7   9  11       62.12       63.72     29.56 o 
  -6   9  11      420.73      437.01     62.80 o 
  -5   9  11       33.83       56.97     23.81 o 
  -4   9  11       13.91       13.63     15.26 o 
  -3   9  11        7.44        9.17     10.73 o 
  -2   9  11       72.74       70.56     26.17 o 
  -1   9  11       49.51       76.89     28.89 o 
   0   9  11       32.58       20.58     15.51 o 
   1   9  11        4.75       21.64     16.04 o 
   2   9  11        7.66       -5.85      8.35 o 
   3   9  11       75.43       35.48     16.01 o 
   4   9  11       17.69       33.04     17.96 o 
   5   9  11      207.09      220.88     34.79 o 
  -8  10  11      127.49      168.91     46.95 o 
  -7  10  11        2.45       20.93     18.22 o 
  -6  10  11       74.44       68.67     27.76 o 
  -5  10  11       13.96      -18.31     23.52 o 
  -4  10  11       41.99       48.35     24.04 o 
  -3  10  11       28.78       35.26     16.22 o 
  -2  10  11       53.84       49.19     23.65 o 
  -1  10  11        8.83      -15.50     15.58 o 
   0  10  11      515.54      542.90     70.97 o 
   1  10  11      380.01      336.26     56.18 o 
   2  10  11      195.48      246.04     35.11 o 
   3  10  11       35.92       34.85     14.48 o 
   4  10  11        9.22        3.03     18.25 o 
   5  10  11       91.85       89.31     30.72 o 
  -7  11  11       59.37       76.80     32.21 o 
  -6  11  11       18.75       31.01     22.29 o 
  -5  11  11      288.17      333.82     58.46 o 
  -4  11  11      331.30      333.93     56.67 o 
  -3  11  11      181.61      143.10     38.90 o 
  -2  11  11      106.52       99.81     32.15 o 
  -1  11  11      966.38      979.31     97.28 o 
   0  11  11      636.86      713.97     83.91 o 
   1  11  11        5.32       16.65     17.15 o 
   2  11  11        0.28        9.22     13.47 o 
   3  11  11      406.00      406.04     61.43 o 
  -5  12  11       64.65       98.58     35.24 o 
  -4  12  11       75.37       79.90     32.04 o 
  -3  12  11      196.49      167.44     43.58 o 
  -2  12  11       86.95      155.83     40.70 o 
  -1  12  11        1.83       -5.54     13.26 o 
   0  12  11      295.31      316.53     61.07 o 
   1  12  11        0.02       19.62     17.34 o 
 -13   0  12       40.98       58.26     26.48 o 
 -12   0  12      289.59      284.72     50.11 o 
 -11   0  12      792.08      849.03     81.16 o 
 -10   0  12       45.27       74.68     24.43 o 
  -9   0  12      655.28      758.49     49.07 o 
  -8   0  12       77.29       57.34     21.94 o 
  -7   0  12      971.68      951.85     50.06 o 
  -6   0  12      419.67      418.16     31.81 o 
  -5   0  12     1249.64     1238.57     51.79 o 
  -4   0  12     5517.13     5262.19     86.27 o 
  -3   0  12      159.24      122.52     13.38 o 
  -2   0  12      365.87      339.25     16.47 o 
  -1   0  12      555.79      536.77     23.35 o 
   0   0  12      400.71      476.36     33.56 o 
   1   0  12      154.59      131.29     15.09 o 
   2   0  12       27.31       44.10     15.66 o 
   3   0  12       41.14       51.56     20.27 o 
   4   0  12      103.65       87.95     25.68 o 
   5   0  12      507.90      552.05     65.45 o 
   6   0  12       44.73       32.04     18.90 o 
   7   0  12      140.14      137.94     24.56 o 
   8   0  12        6.06        0.29     13.17 o 
 -13   1  12      112.46      153.14     35.21 o 
 -12   1  12      216.40      280.08     34.95 o 
 -11   1  12       92.17      125.15     28.28 o 
 -10   1  12      146.98      183.89     47.36 o 
  -9   1  12      325.58      300.29     31.55 o 
  -8   1  12      124.14      113.05     13.05 o 
  -7   1  12       92.50       82.19     10.50 o 
  -6   1  12        0.31        2.59      3.44 o 
  -5   1  12        3.59        1.85      4.08 o 
  -4   1  12      136.99      126.05     10.21 o 
  -3   1  12      620.01      598.65     20.38 o 
  -2   1  12       10.02        5.84      3.63 o 
  -1   1  12     3170.08     3103.15     58.70 o 
   0   1  12      237.34      215.64     14.99 o 
   1   1  12      857.51      855.01     46.78 o 
   2   1  12     1476.33     1406.73     48.09 o 
   3   1  12       49.37       19.77      7.97 o 
   4   1  12      237.57      292.67     32.32 o 
   5   1  12       19.91       17.96     12.05 o 
   6   1  12      190.64      203.77     22.66 o 
   7   1  12      594.29      637.52     74.21 o 
   8   1  12       17.13       25.19     10.54 o 
 -13   2  12      185.31      165.69     60.83 o 
 -12   2  12      108.23      116.29     23.09 o 
 -11   2  12       35.29       63.75     22.46 o 
 -10   2  12      171.51      155.22     24.76 o 
  -9   2  12      562.95      625.70     53.61 o 
  -8   2  12      200.35      218.79     20.71 o 
  -7   2  12      116.53      108.42      9.87 o 
  -6   2  12       46.51       37.81      6.03 o 
  -5   2  12       16.84        6.75      3.71 o 
  -4   2  12     1563.62     1442.70     25.82 o 
  -3   2  12        1.95        0.96      3.68 o 
  -2   2  12     2058.57     2089.91     43.11 o 
  -1   2  12       93.32       81.82      9.73 o 
   0   2  12      787.85      802.37     29.94 o 
   1   2  12       20.18       26.60      6.16 o 
   2   2  12      264.96      275.39     19.53 o 
   3   2  12      792.09      687.97     35.92 o 
   4   2  12        0.57        7.67      8.94 o 
   5   2  12        0.06        1.73      5.33 o 
   6   2  12      217.16      182.29     28.27 o 
   7   2  12      137.26      177.99     42.67 o 
   8   2  12       65.76       80.77     33.67 o 
 -13   3  12      681.31      738.97     60.34 o 
 -12   3  12      304.41      333.23     53.48 o 
 -11   3  12       30.55      -13.63     21.18 o 
 -10   3  12        4.48       -0.01     10.54 o 
  -9   3  12      101.50      118.24     13.32 o 
  -8   3  12      347.45      320.07     18.39 o 
  -7   3  12      587.70      554.63     23.13 o 
  -6   3  12      132.51      129.87      9.67 o 
  -5   3  12       79.04       75.61      6.87 o 
  -4   3  12        0.03       -3.82      3.37 o 
  -3   3  12       71.46      104.69     14.08 o 
  -2   3  12      181.11      158.74     16.92 o 
  -1   3  12      283.99      266.21     16.80 o 
   0   3  12      102.65      122.40     12.12 o 
   1   3  12       22.37       28.70      6.86 o 
   2   3  12       18.47       12.59      5.07 o 
   3   3  12      502.30      477.36     30.01 o 
   4   3  12      468.20      492.77     28.66 o 
   5   3  12      341.28      358.57     37.44 o 
   6   3  12       14.39       38.88     23.28 o 
   7   3  12       47.19       11.49     19.41 o 
 -12   4  12        0.01      -11.17     12.86 o 
 -11   4  12      177.59      190.51     29.02 o 
 -10   4  12       71.27       55.72     16.63 o 
  -9   4  12        0.84        7.18     10.65 o 
  -8   4  12       10.04       14.62      8.75 o 
  -7   4  12       14.47       20.00      6.18 o 
  -6   4  12      358.69      370.59     19.93 o 
  -5   4  12       29.40       31.09      7.25 o 
  -4   4  12      610.35      598.97     56.96 o 
  -3   4  12        5.34       10.64      5.56 o 
  -2   4  12      244.80      249.69     35.18 o 
  -1   4  12     3539.81     3493.65     63.19 o 
   0   4  12      132.70      132.28     12.31 o 
   1   4  12      133.70      134.97     13.53 o 
   2   4  12      393.58      397.43     35.31 o 
   3   4  12        0.03      -10.88     10.95 o 
   4   4  12       36.53       11.38     11.43 o 
   5   4  12      216.99      255.18     49.35 o 
   6   4  12       78.56       67.87     27.74 o 
   7   4  12       65.50      111.18     38.52 o 
 -12   5  12      621.07      563.98     52.68 o 
 -11   5  12       97.37      117.68     31.35 o 
 -10   5  12      123.21      113.36     22.13 o 
  -9   5  12      211.01      212.11     27.45 o 
  -8   5  12        1.03        4.34     10.03 o 
  -7   5  12      209.20      187.46     21.77 o 
  -6   5  12       17.23       19.85      6.75 o 
  -5   5  12       67.88       22.27     16.33 o 
  -4   5  12       63.27       38.48     18.05 o 
  -3   5  12      265.96      307.07     44.98 o 
  -2   5  12     1170.87     1088.97     83.91 o 
  -1   5  12        3.93       -3.82     14.36 o 
   0   5  12      237.64      230.84     16.91 o 
   1   5  12        6.10        2.71      5.79 o 
   2   5  12      126.29      108.03     14.40 o 
   3   5  12        2.95       -4.41      6.12 o 
   4   5  12      288.76      305.54     27.07 o 
   5   5  12       29.76       23.53     17.09 o 
   6   5  12      141.68      176.78     44.44 o 
 -12   6  12      101.07       91.23     29.15 o 
 -11   6  12      174.86      220.99     31.31 o 
 -10   6  12       29.72       31.60     12.77 o 
  -9   6  12       87.06      108.21     21.58 o 
  -8   6  12     1153.02     1044.72     56.55 o 
  -7   6  12      719.65      770.32     46.33 o 
  -6   6  12      198.95      207.16     40.66 o 
  -5   6  12      336.53      306.15     47.96 o 
  -4   6  12       57.72       27.06     17.75 o 
  -3   6  12      369.16      371.04     51.87 o 
  -2   6  12     1071.41     1069.68     86.93 o 
  -1   6  12      964.42      923.89     81.65 o 
   0   6  12        1.35        4.39     10.09 o 
   1   6  12     2081.16     2099.46     71.37 o 
   2   6  12        0.38        2.03      4.46 o 
   3   6  12        8.61       21.95      8.47 o 
   4   6  12       53.61       52.29     12.17 o 
   5   6  12      231.60      204.12     31.85 o 
   6   6  12        6.73       27.19     18.33 o 
 -11   7  12       18.60       12.30     11.59 o 
 -10   7  12      338.39      376.12     59.79 o 
  -9   7  12      137.19      146.42     29.15 o 
  -8   7  12      290.61      279.17     50.75 o 
  -7   7  12        0.13       20.60     20.02 o 
  -6   7  12      281.24      331.50     52.21 o 
  -5   7  12       41.31       32.31     15.91 o 
  -4   7  12       34.53      -19.82     24.54 o 
  -3   7  12       48.36       51.05     22.19 o 
  -2   7  12      538.46      571.47     66.00 o 
  -1   7  12      811.22      772.53     78.05 o 
   0   7  12       15.81       -0.73     10.05 o 
   1   7  12      154.42      190.97     28.45 o 
   2   7  12       33.62       53.52     16.54 o 
   3   7  12       12.22       17.97      7.99 o 
   4   7  12      411.56      430.80     45.35 o 
   5   7  12       59.73       58.31     17.02 o 
 -10   8  12       12.59       24.40     25.10 o 
  -9   8  12       73.60       67.35     31.46 o 
  -8   8  12        0.12       35.43     26.88 o 
  -7   8  12      518.02      525.79     70.11 o 
  -6   8  12      260.72      245.01     48.06 o 
  -5   8  12        0.77      -40.56     27.04 o 
  -4   8  12      453.88      441.78     61.75 o 
  -3   8  12       65.74       62.08     25.56 o 
  -2   8  12      523.01      660.57     73.95 o 
  -1   8  12        7.26      -26.03     18.30 o 
   0   8  12      848.62      941.79     90.43 o 
   1   8  12      175.88      146.95     26.04 o 
   2   8  12      571.46      546.53     49.78 o 
   3   8  12      303.25      379.80     42.28 o 
   4   8  12      100.40      113.89     24.34 o 
   5   8  12      169.34      151.13     39.02 o 
  -9   9  12      130.54       92.05     35.67 o 
  -8   9  12      726.01      939.66     98.03 o 
  -7   9  12      377.01      521.56     71.88 o 
  -6   9  12      177.96      217.66     46.36 o 
  -5   9  12        2.64        4.12     13.29 o 
  -4   9  12      440.98      418.55     61.93 o 
  -3   9  12      212.73      203.14     44.26 o 
  -2   9  12        1.56        2.38     12.28 o 
  -1   9  12       61.24       70.95     27.60 o 
   0   9  12       65.87      104.29     33.12 o 
   1   9  12        3.89        8.53     14.08 o 
   2   9  12      266.10      312.05     58.99 o 
   3   9  12       48.05       59.08     17.97 o 
   4   9  12      132.13      149.47     29.18 o 
  -8  10  12        3.56       18.99     18.51 o 
  -7  10  12      153.17      181.43     46.65 o 
  -6  10  12      198.84      275.27     53.18 o 
  -5  10  12      132.81      167.86     41.21 o 
  -4  10  12      209.71      199.48     44.89 o 
  -3  10  12      424.08      418.81     64.55 o 
  -2  10  12      483.87      612.44     76.67 o 
  -1  10  12       37.08       21.09     18.71 o 
   0  10  12      104.85      120.76     35.56 o 
   1  10  12      223.54      235.04     50.00 o 
   2  10  12      114.82      102.38     28.79 o 
   3  10  12      876.95      962.01     97.50 o 
  -6  11  12       38.14       88.95     34.80 o 
  -5  11  12       65.24       62.03     30.12 o 
  -4  11  12        0.06      -26.49     19.86 o 
  -3  11  12      172.03      196.44     45.64 o 
  -2  11  12        1.59        3.67     12.32 o 
  -1  11  12       28.49       58.83     27.12 o 
   0  11  12       11.25      -17.12     19.75 o 
   1  11  12        2.33       -0.20     10.23 o 
   2  11  12       17.86       26.79     19.63 o 
 -13   1  13       50.21       66.34     18.21 o 
 -12   1  13        0.06        6.45      8.50 o 
 -11   1  13       17.57        8.12     26.35 o 
 -10   1  13       24.66        8.11      9.70 o 
  -9   1  13        1.13        4.01      7.69 o 
  -8   1  13        1.09       -5.91      6.31 o 
  -7   1  13        0.00        5.00      4.92 o 
  -6   1  13        0.19        1.19      3.95 o 
  -5   1  13       25.22       26.92      4.55 o 
  -4   1  13      110.78      104.90      9.89 o 
  -3   1  13      573.79      539.33     20.35 o 
  -2   1  13        0.23        3.25      3.56 o 
  -1   1  13     2036.34     1962.94     47.18 o 
   0   1  13      259.98      292.27     18.04 o 
   1   1  13       37.85       48.60      7.99 o 
   2   1  13       70.13       60.54     10.23 o 
   3   1  13      116.62      106.34     31.26 o 
   4   1  13       28.50       10.13      8.66 o 
   5   1  13       56.41       52.13     15.87 o 
   6   1  13      190.69      224.88     32.96 o 
   7   1  13       50.78       64.68     19.16 o 
 -12   2  13       22.89       55.96     16.21 o 
 -11   2  13      439.77      463.65     43.64 o 
 -10   2  13      233.66      189.31     26.61 o 
  -9   2  13      333.64      353.23     24.66 o 
  -8   2  13      222.53      226.70     18.76 o 
  -7   2  13      320.07      325.56     19.02 o 
  -6   2  13      221.79      248.47     14.02 o 
  -5   2  13     1975.97     2002.53     36.25 o 
  -4   2  13     1221.63     1190.44     34.24 o 
  -3   2  13       13.33       13.75      5.33 o 
  -2   2  13      143.37      126.58     14.08 o 
  -1   2  13      256.19      256.27     17.06 o 
   0   2  13        0.05        2.92      6.13 o 
   1   2  13       16.06        9.22      4.64 o 
   2   2  13       47.50       59.96     10.55 o 
   3   2  13     1057.56     1080.23     59.98 o 
   4   2  13       51.00       64.60     16.42 o 
   5   2  13      443.35      514.96     46.00 o 
   6   2  13       51.35       49.13     17.29 o 
   7   2  13       46.25       39.93     26.37 o 
 -12   3  13      461.32      439.70     60.63 o 
 -11   3  13      154.50      121.68     23.63 o 
 -10   3  13      175.56      176.42     38.34 o 
  -9   3  13      323.55      239.05     28.11 o 
  -8   3  13      498.97      553.99     28.46 o 
  -7   3  13      963.37      879.29     29.58 o 
  -6   3  13      117.70      105.73     11.93 o 
  -5   3  13        3.00        6.50      3.33 o 
  -4   3  13        4.85       -4.76      8.99 o 
  -3   3  13     1066.60     1123.89     44.23 o 
  -2   3  13      262.41      220.61     15.35 o 
  -1   3  13     1727.16     1680.08     43.67 o 
   0   3  13      363.46      317.09     20.31 o 
   1   3  13      931.17      859.29     34.04 o 
   2   3  13       21.84       10.45      9.26 o 
   3   3  13       12.25       10.94      7.51 o 
   4   3  13      140.25      147.23     22.96 o 
   5   3  13       90.93       82.11     19.13 o 
   6   3  13      221.35      275.47     36.12 o 
   7   3  13      132.88      166.99     29.17 o 
 -12   4  13      404.69      385.16     42.73 o 
 -11   4  13      194.89      252.50     64.02 o 
 -10   4  13        0.02       26.27     17.33 o 
  -9   4  13       21.15       52.77     14.64 o 
  -8   4  13      236.10      221.91     26.75 o 
  -7   4  13      510.34      552.15     54.51 o 
  -6   4  13       93.37      101.43     25.40 o 
  -5   4  13      927.14      949.86     97.34 o 
  -4   4  13        3.98       -1.01      5.76 o 
  -3   4  13      111.48       88.70     30.90 o 
  -2   4  13       99.03      115.82     13.39 o 
  -1   4  13       55.64       56.00      7.88 o 
   0   4  13      346.55      323.67     19.76 o 
   1   4  13       87.51       73.49     15.15 o 
   2   4  13       21.08       26.66     14.50 o 
   3   4  13      641.06      618.96     38.09 o 
   4   4  13       71.80       61.54     21.15 o 
   5   4  13      296.43      336.44     36.98 o 
   6   4  13      339.67      336.50     39.85 o 
 -12   5  13      175.52      192.76     48.83 o 
 -11   5  13       24.12       11.30     12.40 o 
 -10   5  13       87.96       87.99     20.23 o 
  -9   5  13       14.49       28.49     12.41 o 
  -8   5  13       43.38       40.09     11.88 o 
  -7   5  13        2.04        1.29      4.75 o 
  -6   5  13       14.75       19.15     16.58 o 
  -5   5  13      474.01      443.48     56.41 o 
  -4   5  13      744.04      720.15     70.67 o 
  -3   5  13     1045.78     1121.80     87.39 o 
  -2   5  13      406.13      338.41     48.68 o 
  -1   5  13        0.09       -2.97      4.97 o 
   0   5  13      134.80      124.57     13.42 o 
   1   5  13     1167.61     1277.67     46.45 o 
   2   5  13     1077.68     1172.80     48.58 o 
   3   5  13        1.32        9.11      7.12 o 
   4   5  13      700.16      825.49     45.99 o 
   5   5  13        4.41      -29.93     21.49 o 
   6   5  13      162.22      187.41     46.96 o 
 -11   6  13      151.09      222.78     51.77 o 
 -10   6  13       72.20       79.05     30.94 o 
  -9   6  13      145.71      160.03     41.72 o 
  -8   6  13        0.26      -21.13     22.34 o 
  -7   6  13      706.57      755.84     79.74 o 
  -6   6  13        3.52       -8.35     15.92 o 
  -5   6  13     1080.78     1149.56     93.01 o 
  -4   6  13      111.69       33.09     17.52 o 
  -3   6  13      527.52      598.00     66.86 o 
  -2   6  13       47.15       71.27     25.87 o 
  -1   6  13        9.80        6.18     11.24 o 
   0   6  13      118.00       86.07     19.32 o 
   1   6  13       24.81       19.16     10.60 o 
   2   6  13       40.07       33.39     13.55 o 
   3   6  13      207.45      211.54     31.30 o 
   4   6  13        9.56       23.72     13.64 o 
   5   6  13       55.15       48.10     24.68 o 
 -10   7  13      730.83      896.04     99.67 o 
  -9   7  13      399.85      503.13     72.66 o 
  -8   7  13      114.49      134.94     36.76 o 
  -7   7  13       10.72       21.98     21.16 o 
  -6   7  13      162.55      110.84     32.85 o 
  -5   7  13       69.00       23.77     14.72 o 
  -4   7  13        1.34       -3.70     13.53 o 
  -3   7  13      229.21      181.95     38.20 o 
  -2   7  13      357.42      372.32     55.64 o 
  -1   7  13      845.55      912.33     86.98 o 
   0   7  13      180.75      186.02     28.50 o 
   1   7  13      326.96      363.04     46.74 o 
   2   7  13       96.75      102.20     22.77 o 
   3   7  13      413.84      414.94     45.11 o 
   4   7  13      474.33      685.81     58.82 o 
   5   7  13        2.82       16.84     16.98 o 
  -9   8  13       60.47       48.97     29.59 o 
  -8   8  13       12.77       44.84     27.02 o 
  -7   8  13        2.83       10.36     19.92 o 
  -6   8  13       16.07      -11.59     19.89 o 
  -5   8  13       89.16      111.10     32.01 o 
  -4   8  13      420.28      359.84     56.38 o 
  -3   8  13      162.92      206.99     42.65 o 
  -2   8  13        0.08       10.86     14.27 o 
  -1   8  13       39.91       57.03     24.27 o 
   0   8  13        6.02      -12.57     15.09 o 
   1   8  13       62.01       84.21     22.53 o 
   2   8  13       24.62       22.51     10.36 o 
   3   8  13       39.11       52.77     18.70 o 
   4   8  13        2.36      -10.45     13.96 o 
  -8   9  13       86.15       92.00     32.98 o 
  -7   9  13      128.40      185.96     46.13 o 
  -6   9  13       65.36       50.75     26.08 o 
  -5   9  13       42.48       64.60     28.59 o 
  -4   9  13       16.13       -0.67     19.13 o 
  -3   9  13      184.58      156.31     38.62 o 
  -2   9  13       22.64        9.63     16.26 o 
  -1   9  13      160.27      158.82     40.78 o 
   0   9  13        5.10      -26.91     20.38 o 
   1   9  13        0.01       -9.08     11.19 o 
   2   9  13       70.40       81.05     21.59 o 
   3   9  13        4.01        4.05     13.30 o 
  -7  10  13        2.11       22.46     26.57 o 
  -6  10  13        0.20        1.03     16.20 o 
  -5  10  13       65.77       79.09     30.29 o 
  -4  10  13      198.68      238.74     50.15 o 
  -3  10  13       67.07       57.91     27.48 o 
  -2  10  13       75.79       77.93     30.69 o 
  -1  10  13        0.07       11.61     15.39 o 
   0  10  13      335.52      404.91     66.01 o 
   1  10  13       38.90       16.43     12.88 o 
   2  10  13      292.94      409.36     65.03 o 
  -4  11  13        2.70       -5.81     20.93 o 
  -3  11  13      653.57      821.53     91.92 o 
  -2  11  13       51.17       82.58     33.39 o 
 -12   0  14      166.05      173.20     37.66 o 
 -11   0  14     1864.49     1948.00    122.40 o 
 -10   0  14      435.27      389.99     52.44 o 
  -9   0  14      399.82      479.73     39.51 o 
  -8   0  14       37.24       66.47     23.70 o 
  -7   0  14     1768.45     1702.33     98.21 o 
  -6   0  14       90.04      104.15     13.78 o 
  -5   0  14      892.65      959.33     40.35 o 
  -4   0  14       37.68       19.35      6.33 o 
  -3   0  14      215.03      178.37     12.65 o 
  -2   0  14      918.65      829.73     29.22 o 
  -1   0  14      295.48      251.02     16.32 o 
   0   0  14     1402.27     1536.06     68.58 o 
   1   0  14        1.81        5.33      9.23 o 
   2   0  14     2262.28     2227.10    121.23 o 
   3   0  14      133.17      191.23     37.23 o 
   4   0  14      102.73      104.32     29.89 o 
   5   0  14      164.83      195.98     42.68 o 
   6   0  14      233.45      226.44     48.17 o 
 -12   1  14       22.33       30.47     12.57 o 
 -11   1  14       60.16       68.49     23.96 o 
 -10   1  14       26.21       49.38     15.20 o 
  -9   1  14       73.62       63.08     12.79 o 
  -8   1  14       58.23       64.21     12.25 o 
  -7   1  14      159.04      178.71     13.61 o 
  -6   1  14      100.95      103.48     10.01 o 
  -5   1  14      438.11      436.82     18.48 o 
  -4   1  14     1195.69     1096.69     24.93 o 
  -3   1  14     1572.58     1483.11     36.25 o 
  -2   1  14      119.61      132.01     11.18 o 
  -1   1  14     2272.94     2277.62     49.72 o 
   0   1  14      186.86      170.84     18.47 o 
   1   1  14      102.59      137.42     17.67 o 
   2   1  14       71.39      113.07     20.02 o 
   3   1  14        8.17        1.38     12.67 o 
   4   1  14      318.05      343.40     37.13 o 
   5   1  14       31.07       48.75     15.91 o 
   6   1  14        9.15      -20.45     13.63 o 
 -12   2  14      293.94      332.97     37.98 o 
 -11   2  14      447.08      434.65     42.18 o 
 -10   2  14      135.10      111.56     20.80 o 
  -9   2  14       37.08       48.12      9.86 o 
  -8   2  14        0.75       18.08      7.18 o 
  -7   2  14        1.27        0.90      4.12 o 
  -6   2  14       13.36       10.80      5.50 o 
  -5   2  14       32.85       30.26      4.45 o 
  -4   2  14       21.68       15.77      6.72 o 
  -3   2  14       10.64       12.08      7.75 o 
  -2   2  14      142.09      139.36     12.87 o 
  -1   2  14       42.06       43.51      7.58 o 
   0   2  14       52.67       65.78     14.03 o 
   1   2  14        0.03       -3.55      5.36 o 
   2   2  14       39.23       37.33     12.39 o 
   3   2  14      162.09      196.92     26.93 o 
   4   2  14       26.24       18.02      9.11 o 
   5   2  14       92.89       81.71     19.89 o 
   6   2  14      396.00      455.14     46.78 o 
 -12   3  14       11.82      -12.86     14.04 o 
 -11   3  14       30.83       21.05     12.68 o 
 -10   3  14       54.81       34.46     12.50 o 
  -9   3  14        8.87       10.07      6.33 o 
  -8   3  14       12.85       -1.97      4.96 o 
  -7   3  14        3.65        1.36      4.44 o 
  -6   3  14       66.69       61.92      7.48 o 
  -5   3  14       21.83       24.11     10.20 o 
  -4   3  14      225.44      242.45     22.22 o 
  -3   3  14        1.25        6.48     12.13 o 
  -2   3  14       47.36       39.17      8.43 o 
  -1   3  14       11.25       11.47      6.06 o 
   0   3  14      372.26      396.27     28.10 o 
   1   3  14       47.51       51.78     11.52 o 
   2   3  14      232.55      259.82     24.64 o 
   3   3  14        5.02        5.82     11.59 o 
   4   3  14      179.41      194.78     34.98 o 
   5   3  14      133.17      156.99     27.28 o 
   6   3  14       45.69      341.37    206.23 o 
 -12   4  14       39.98       40.79     27.77 o 
 -11   4  14      439.38      412.27     67.66 o 
 -10   4  14      229.77      242.74     50.20 o 
  -9   4  14       63.00       62.75     28.38 o 
  -8   4  14      314.47      325.35     52.63 o 
  -7   4  14      551.22      615.19     69.21 o 
  -6   4  14       69.82       66.37     25.46 o 
  -5   4  14      214.19      194.83     38.25 o 
  -4   4  14     1000.98      960.00     39.02 o 
  -3   4  14      906.11      932.57     46.21 o 
  -2   4  14      374.97      378.43     20.11 o 
  -1   4  14      680.96      695.82     28.61 o 
   0   4  14     1017.94     1003.50     41.82 o 
   1   4  14      162.59      166.84     18.27 o 
   2   4  14       10.41       25.19      8.23 o 
   3   4  14       29.56       14.85      8.28 o 
   4   4  14       12.86       16.97      9.68 o 
   5   4  14        3.68      -14.85     17.69 o 
 -11   5  14       37.15       34.51     26.46 o 
 -10   5  14        3.19       -7.87     23.47 o 
  -9   5  14       39.00       59.15     27.52 o 
  -8   5  14        3.54       10.46     16.44 o 
  -7   5  14       15.11       32.61     21.40 o 
  -6   5  14       57.29      101.14     29.99 o 
  -5   5  14      610.25      609.61     67.21 o 
  -4   5  14      198.85      185.87     37.30 o 
  -3   5  14        2.27       -3.12      9.84 o 
  -2   5  14       26.29       12.65     12.12 o 
  -1   5  14      380.07      321.32     35.57 o 
   0   5  14       19.76       33.63     22.29 o 
   1   5  14       53.67       44.68     17.65 o 
   2   5  14        0.01       -6.28     13.78 o 
   3   5  14        4.17        5.23      9.22 o 
   4   5  14        2.98        2.38     15.26 o 
   5   5  14       42.87       31.90     19.15 o 
 -10   6  14      169.99      196.84     47.68 o 
  -9   6  14      554.36      549.10     74.58 o 
  -8   6  14       67.12       46.43     27.22 o 
  -7   6  14        0.04       -4.55     15.01 o 
  -6   6  14      192.73      153.05     38.87 o 
  -5   6  14        2.15      -30.16     20.10 o 
  -4   6  14      175.17      149.96     34.50 o 
  -3   6  14      120.86      117.16     32.72 o 
  -2   6  14      598.92      624.53     71.44 o 
  -1   6  14      393.05      394.15     40.85 o 
   0   6  14      279.27      333.44     38.44 o 
   1   6  14       37.21       65.74     19.11 o 
   2   6  14       38.86       35.77     14.91 o 
   3   6  14      108.80      137.42     26.06 o 
   4   6  14       27.60       40.48     30.05 o 
 -10   7  14      128.71      124.05     42.65 o 
  -9   7  14       33.14       -4.28     20.41 o 
  -8   7  14       41.35       92.77     33.02 o 
  -7   7  14        2.01       -1.09     16.45 o 
  -6   7  14      152.07      162.81     39.19 o 
  -5   7  14      403.40      433.60     61.23 o 
  -4   7  14       89.37       93.78     29.35 o 
  -3   7  14       10.99       34.62     19.37 o 
  -2   7  14       34.65       25.03     16.40 o 
  -1   7  14       14.60       31.28     20.45 o 
   0   7  14       49.23       34.29     14.24 o 
   1   7  14       19.50       34.84     15.30 o 
   2   7  14      245.55      219.13     33.79 o 
   3   7  14       68.12       71.44     20.38 o 
  -9   8  14       26.71        2.73     21.41 o 
  -8   8  14      355.54      420.13     69.02 o 
  -7   8  14      228.23      251.00     51.73 o 
  -6   8  14      346.93      431.22     65.29 o 
  -5   8  14      401.04      376.79     59.33 o 
  -4   8  14      417.89      422.66     63.11 o 
  -3   8  14      350.58      386.24     61.53 o 
  -2   8  14      611.49      631.03     76.75 o 
  -1   8  14       25.04       43.62     22.62 o 
   0   8  14       84.81      148.71     39.17 o 
   1   8  14      502.49      499.70     50.70 o 
   2   8  14      108.10      122.44     25.81 o 
  -7   9  14       70.24      115.87     37.40 o 
  -6   9  14        1.25      -27.98     20.53 o 
  -5   9  14        0.64      -20.40     19.03 o 
  -4   9  14      165.10      205.95     46.00 o 
  -3   9  14      387.51      500.96     71.05 o 
  -2   9  14       64.54       82.20     31.54 o 
  -1   9  14      114.90      132.10     37.63 o 
   0   9  14        0.19       -6.94     13.72 o 
   1   9  14      267.50      383.82     45.44 o 
  -5  10  14      252.22      262.98     55.99 o 
  -4  10  14       85.18       96.30     35.65 o 
  -3  10  14       23.26       40.10     23.86 o 
  -2  10  14      417.77      517.77     74.18 o 
  -1  10  14       49.05      115.33     37.04 o 
 -12   1  15       33.13       47.47     22.15 o 
 -11   1  15       28.95       39.30     12.94 o 
 -10   1  15        1.10       -8.33      8.86 o 
  -9   1  15       92.24       86.86     11.91 o 
  -8   1  15        2.20        7.57      5.57 o 
  -7   1  15      255.44      243.22     17.72 o 
  -6   1  15       92.15       75.43      9.71 o 
  -5   1  15      549.49      576.33     24.84 o 
  -4   1  15      334.34      304.85     18.10 o 
  -3   1  15      193.46      199.36     17.11 o 
  -2   1  15       58.26       74.75     11.15 o 
  -1   1  15       34.34       39.44      9.37 o 
   0   1  15      232.71      234.07     22.58 o 
   1   1  15        0.02       -1.02      6.21 o 
   2   1  15       37.99       38.05     12.04 o 
   3   1  15      127.15      186.53     27.37 o 
   4   1  15      286.13      335.71     38.05 o 
   5   1  15       18.87       22.68     12.27 o 
 -11   2  15      459.55      437.59     65.62 o 
 -10   2  15        0.37       18.14     19.10 o 
  -9   2  15      847.71      865.46     85.23 o 
  -8   2  15        1.45      -10.39      7.47 o 
  -7   2  15     1327.59     1328.56     48.95 o 
  -6   2  15      196.35      194.58     18.93 o 
  -5   2  15       51.95       59.57     11.11 o 
  -4   2  15      196.04      169.70     15.31 o 
  -3   2  15        3.96        1.85      5.87 o 
  -2   2  15       11.87        4.22      7.18 o 
  -1   2  15      110.98      100.56     14.36 o 
   0   2  15      853.88      978.50     55.81 o 
   1   2  15       13.09        9.83      7.56 o 
   2   2  15      316.19      332.06     48.12 o 
   3   2  15       95.62       84.54     18.81 o 
   4   2  15       15.93        5.45     11.20 o 
   5   2  15        2.39        4.38      9.36 o 
 -11   3  15      540.01      608.36     79.19 o 
 -10   3  15      390.48      303.68     56.48 o 
  -9   3  15        0.86       17.16     21.48 o 
  -8   3  15        0.46       -2.47     15.79 o 
  -7   3  15       31.65       41.13     11.90 o 
  -6   3  15        4.97       21.17      7.48 o 
  -5   3  15      946.78      982.71     47.00 o 
  -4   3  15      103.97       95.64     30.47 o 
  -3   3  15      428.38      435.25     26.85 o 
  -2   3  15        0.62      -11.64      7.76 o 
  -1   3  15       48.21       26.69      7.77 o 
   0   3  15      926.92      979.05     44.38 o 
   1   3  15      243.36      231.92     22.83 o 
   2   3  15     1072.04     1123.24     52.40 o 
   3   3  15       23.13        2.71     25.54 o 
   4   3  15      641.54      755.41     86.90 o 
   5   3  15      214.20      237.42     51.22 o 
 -11   4  15     1020.38     1070.01    106.62 o 
 -10   4  15        1.27       31.10     26.31 o 
  -9   4  15      848.12      855.71     88.04 o 
  -8   4  15       11.83        5.32     14.66 o 
  -7   4  15      606.07      593.46     69.00 o 
  -6   4  15      606.36      665.62     71.43 o 
  -5   4  15      263.35      228.61     42.98 o 
  -4   4  15      149.55      100.28     28.53 o 
  -3   4  15      307.18      394.94     54.34 o 
  -2   4  15       98.28      112.09     21.64 o 
  -1   4  15      129.79      140.20     24.46 o 
   0   4  15      281.69      303.54     35.66 o 
   1   4  15      121.47      110.71     27.88 o 
   2   4  15        6.00       12.28     10.58 o 
   3   4  15      457.53      511.55     50.29 o 
   4   4  15        0.43       -1.06     10.92 o 
 -10   5  15       10.41       26.52     25.42 o 
  -9   5  15        8.88       19.64     25.19 o 
  -8   5  15      679.98      799.01     84.13 o 
  -7   5  15       78.13       56.08     25.33 o 
  -6   5  15      170.22      191.00     40.97 o 
  -5   5  15      181.28      203.97     40.79 o 
  -4   5  15      380.02      348.44     52.26 o 
  -3   5  15      103.09      113.25     31.62 o 
  -2   5  15       30.28       22.52     13.84 o 
  -1   5  15       34.21       17.36     25.44 o 
   0   5  15      114.30      156.38     26.39 o 
   1   5  15      373.43      519.55     57.87 o 
   2   5  15     1151.84     1347.68     80.04 o 
   3   5  15       85.84      108.15     24.48 o 
   4   5  15      355.42      493.68     73.64 o 
 -10   6  15        0.18        0.91     20.26 o 
  -9   6  15      203.37      239.26     51.74 o 
  -8   6  15       47.00       93.41     33.94 o 
  -7   6  15      108.98       95.05     32.53 o 
  -6   6  15      132.79      157.04     39.38 o 
  -5   6  15      113.16      102.02     31.88 o 
  -4   6  15      112.08      109.51     32.55 o 
  -3   6  15       37.61       35.74     23.14 o 
  -2   6  15        1.52       -7.34     17.72 o 
  -1   6  15      101.55       77.87     44.70 o 
   0   6  15      575.52      671.06     55.97 o 
   1   6  15       91.37      104.68     24.06 o 
   2   6  15       62.85       61.59     19.76 o 
   3   6  15      489.57      571.36     78.06 o 
  -9   7  15       64.52       38.12     26.05 o 
  -8   7  15       77.10      143.75     40.79 o 
  -7   7  15       68.70      126.81     37.66 o 
  -6   7  15       10.20       32.37     23.18 o 
  -5   7  15       68.09       90.11     29.75 o 
  -4   7  15       19.89       -3.61     20.55 o 
  -3   7  15        3.64       23.17     18.03 o 
  -2   7  15        8.47       19.23     13.90 o 
  -1   7  15      215.12      205.45     32.06 o 
   0   7  15       19.66       18.99     12.21 o 
   1   7  15      164.44      213.40     32.60 o 
   2   7  15      143.31      144.07     27.89 o 
  -8   8  15      345.76      418.83     69.04 o 
  -7   8  15      158.02      231.89     50.77 o 
  -6   8  15        0.23      -23.86     25.01 o 
  -5   8  15      182.99      213.62     45.85 o 
  -4   8  15      114.49      114.26     33.00 o 
  -3   8  15        1.95        8.05     11.23 o 
  -2   8  15      172.18      238.71     48.94 o 
  -1   8  15      121.16      115.36     25.64 o 
   0   8  15       56.21       67.74     20.81 o 
   1   8  15      104.03      112.60     35.20 o 
  -5   9  15       61.35       46.43     19.77 o 
  -4   9  15       46.49       42.04     23.21 o 
  -3   9  15       70.50      102.05     31.99 o 
  -2   9  15        0.52       11.70     14.75 o 
  -1   9  15       16.47       33.07     24.83 o 
 -10   0  16      236.52      220.18     44.22 o 
  -9   0  16      213.23      254.18     43.31 o 
  -8   0  16       27.16       38.34     13.44 o 
  -7   0  16        1.15       -6.87     10.03 o 
  -6   0  16      328.79      374.83     34.41 o 
  -5   0  16      231.22      246.57     27.89 o 
  -4   0  16      224.73      222.34     26.28 o 
  -3   0  16      150.09      151.79     22.71 o 
  -2   0  16      108.77       90.09     35.99 o 
  -1   0  16      182.43      198.04     35.74 o 
   0   0  16     1045.79     1159.61     85.83 o 
   1   0  16      257.63      242.54     41.07 o 
   2   0  16      520.55      570.50     65.33 o 
   3   0  16      607.97      576.70     68.51 o 
   4   0  16       28.59       32.12     18.91 o 
 -11   1  16      237.24      229.96     47.52 o 
 -10   1  16      116.41      167.50     42.69 o 
  -9   1  16        0.04       -7.69     10.66 o 
  -8   1  16      195.68      224.88     21.96 o 
  -7   1  16      513.49      496.97     32.03 o 
  -6   1  16      525.85      508.90     28.01 o 
  -5   1  16      571.91      630.79     30.86 o 
  -4   1  16      129.66      124.15     13.79 o 
  -3   1  16     1206.15     1215.30     43.17 o 
  -2   1  16      108.84      130.33     16.39 o 
  -1   1  16       93.09      109.90     15.88 o 
   0   1  16       86.76       89.81     15.06 o 
   1   1  16      232.53      307.97     31.91 o 
   2   1  16      309.74      299.42     33.39 o 
   3   1  16       61.88       91.35     19.85 o 
   4   1  16       66.83       42.91     14.95 o 
 -11   2  16       44.78        8.12     14.99 o 
 -10   2  16        6.16      -13.40     17.80 o 
  -9   2  16      637.47      716.99     78.79 o 
  -8   2  16        5.74       19.86      9.36 o 
  -7   2  16       43.70       23.60     12.73 o 
  -6   2  16       31.39       23.80      8.42 o 
  -5   2  16       75.75       72.68     10.67 o 
  -4   2  16       17.60       16.29      9.68 o 
  -3   2  16        2.43       -2.58      4.96 o 
  -2   2  16       35.11       27.69      9.02 o 
  -1   2  16        3.20        2.12      4.76 o 
   0   2  16      720.41      726.78     45.75 o 
   1   2  16        7.93       -4.58      7.50 o 
   2   2  16       97.13       50.57     15.30 o 
   3   2  16      103.57      152.80     38.26 o 
   4   2  16      163.30      220.90     47.05 o 
 -10   3  16       43.02       32.23     25.94 o 
  -9   3  16      122.60      117.34     36.24 o 
  -8   3  16       19.90       19.92     16.38 o 
  -7   3  16       21.88       44.52     22.35 o 
  -6   3  16       88.73       79.80     28.36 o 
  -5   3  16      300.30      305.50     47.47 o 
  -4   3  16      781.67      826.06     56.08 o 
  -3   3  16        5.17       17.24     10.39 o 
  -2   3  16       57.34       60.18     16.64 o 
  -1   3  16      191.32      224.54     30.97 o 
   0   3  16       87.54       67.25     17.57 o 
   1   3  16       45.33       95.17     22.26 o 
   2   3  16      107.79       81.16     28.51 o 
   3   3  16       22.68       17.44     15.75 o 
 -10   4  16       85.73      147.42     42.29 o 
  -9   4  16        1.70      -26.17     24.55 o 
  -8   4  16       60.72       72.69     25.53 o 
  -7   4  16        0.01        3.73     14.29 o 
  -6   4  16        1.50       14.56     14.87 o 
  -5   4  16        4.20       10.59     14.47 o 
  -4   4  16      435.71      439.64     58.61 o 
  -3   4  16       70.11       45.04     44.93 o 
  -2   4  16        0.41        6.51      8.63 o 
  -1   4  16       28.16       29.82     17.59 o 
   0   4  16       23.48       27.59     11.67 o 
   1   4  16        2.32        1.66     18.91 o 
   2   4  16       12.53       21.20     14.46 o 
   3   4  16       47.55       83.96     29.94 o 
 -10   5  16       25.21       11.48     18.69 o 
  -9   5  16       94.51       75.29     32.30 o 
  -8   5  16       50.87       23.26     19.39 o 
  -7   5  16       25.80       32.84     21.22 o 
  -6   5  16       74.89       79.25     27.90 o 
  -5   5  16      346.68      368.78     55.78 o 
  -4   5  16      211.28      223.87     44.10 o 
  -3   5  16       15.62       10.42     10.38 o 
  -2   5  16       35.73       29.97     13.07 o 
  -1   5  16        2.74        0.80      8.57 o 
   0   5  16       19.80       26.07     13.09 o 
   1   5  16      209.96      208.87     32.80 o 
   2   5  16       12.04       11.01     15.06 o 
  -9   6  16       18.61       43.69     24.93 o 
  -8   6  16       42.47       93.48     32.47 o 
  -7   6  16       33.68       52.28     23.70 o 
  -6   6  16       59.85       24.52     17.37 o 
  -5   6  16      532.63      579.33     72.29 o 
  -4   6  16      652.65      715.70     80.09 o 
  -3   6  16       48.78       34.83     20.67 o 
  -2   6  16      361.97      424.95     44.71 o 
  -1   6  16       89.89       77.99     20.47 o 
   0   6  16       26.99       21.10     12.33 o 
   1   6  16       44.07       30.19     16.08 o 
   2   6  16        2.17       16.41     19.62 o 
  -8   7  16      108.09      185.44     46.52 o 
  -7   7  16       44.79       22.19     21.54 o 
  -6   7  16      374.55      405.34     63.47 o 
  -5   7  16       12.32       -4.29     17.16 o 
  -4   7  16       16.17       19.72     20.72 o 
  -3   7  16      212.90      204.83     44.51 o 
  -2   7  16       39.13       79.03     21.85 o 
  -1   7  16      524.93      611.62    101.28 o 
   0   7  16      167.21      195.10     46.73 o 
   1   7  16       19.69       50.69     24.97 o 
  -6   8  16       19.07       19.41     22.81 o 
  -5   8  16      168.08      116.58     35.53 o 
  -4   8  16      326.19      379.92     63.98 o 
  -3   8  16        0.04       -2.16     12.88 o 
  -2   8  16        4.30      -11.45     16.11 o 
  -1   8  16        1.54      -37.07     24.72 o 
 -10   1  17      200.07      205.87     43.78 o 
  -9   1  17        1.08      -14.53     20.43 o 
  -8   1  17      429.06      423.51     31.37 o 
  -7   1  17        5.33        6.48      6.57 o 
  -6   1  17        0.02        2.68      5.62 o 
  -5   1  17        3.14        3.63      5.83 o 
  -4   1  17        1.57       10.67      6.16 o 
  -3   1  17      211.21      197.68     18.59 o 
  -2   1  17       76.78       77.33     13.00 o 
  -1   1  17       43.07       42.02     11.09 o 
   0   1  17       31.93       16.57     11.12 o 
   1   1  17       35.91       41.93     13.66 o 
   2   1  17        1.22      -33.08     22.06 o 
 -10   2  17      278.52      288.86     54.80 o 
  -9   2  17      182.10      230.23     46.45 o 
  -8   2  17      377.73      381.26     57.32 o 
  -7   2  17      151.49      141.56     40.53 o 
  -6   2  17       72.92       52.85     17.60 o 
  -5   2  17      110.21      124.96     20.01 o 
  -4   2  17      272.89      247.97     31.54 o 
  -3   2  17       30.81       45.81     14.76 o 
  -2   2  17       77.54       87.12     19.29 o 
  -1   2  17      310.95      367.36     39.11 o 
   0   2  17      181.59      225.78     57.54 o 
   1   2  17      257.44      303.74     51.38 o 
   2   2  17        3.79       16.48     16.10 o 
  -9   3  17       13.80        2.56     16.77 o 
  -8   3  17     1108.21     1194.38    101.55 o 
  -7   3  17      278.27      243.26     46.37 o 
  -6   3  17       11.70       13.39     14.89 o 
  -5   3  17       27.87       18.64     11.02 o 
  -4   3  17       28.46       13.64     23.06 o 
  -3   3  17      273.65      293.09     35.36 o 
  -2   3  17       98.65      108.97     36.75 o 
  -1   3  17      410.13      469.81     45.45 o 
   0   3  17       69.47       73.90     19.41 o 
   1   3  17      289.58      322.33     38.90 o 
   2   3  17       47.54       83.53     30.52 o 
  -9   4  17      187.13      197.70     47.15 o 
  -8   4  17      203.90      200.09     46.18 o 
  -7   4  17       15.67       16.98     20.74 o 
  -6   4  17        6.10       54.73     24.25 o 
  -5   4  17       39.16       59.94     24.29 o 
  -4   4  17       12.79       -2.14     11.04 o 
  -3   4  17      295.31      302.07     36.66 o 
  -2   4  17       71.10       89.75     23.38 o 
  -1   4  17        2.58       12.97     25.27 o 
   0   4  17        2.38      -19.84     13.22 o 
   1   4  17      174.55      186.73     41.70 o 
  -8   5  17      339.70      430.47     65.76 o 
  -7   5  17      171.19      205.97     45.98 o 
  -6   5  17        3.99       11.43     18.66 o 
  -5   5  17       29.65       22.21     18.11 o 
  -4   5  17       55.85       53.78     17.48 o 
  -3   5  17       93.02       78.21     20.21 o 
  -2   5  17      230.27      281.76     37.52 o 
  -1   5  17      210.51      229.57     34.07 o 
   0   5  17      435.09      465.42     68.51 o 
   1   5  17      207.64      250.96     50.79 o 
  -7   6  17      436.58      502.37     72.04 o 
  -6   6  17      778.74      978.87     97.23 o 
  -5   6  17       71.48       50.42     22.03 o 
  -4   6  17       86.35      100.37     32.14 o 
  -3   6  17      883.23      886.68     65.79 o 
  -2   6  17      232.70      235.84     35.54 o 
  -1   6  17       67.92       78.77     30.20 o 
   0   6  17      117.20      188.30     44.40 o 
  -6   7  17        0.07       -2.92     14.99 o 
  -5   7  17        3.54       -5.47     20.27 o 
  -4   7  17      143.10      156.22     41.55 o 
  -3   7  17        3.72       57.88     31.03 o 
  -2   7  17       14.09       11.40     17.25 o 
  -8   0  18       74.94       43.22     18.72 o 
  -7   0  18      359.31      357.62     52.97 o 
  -6   0  18        2.09       11.23     13.34 o 
  -5   0  18       62.48       94.20     26.99 o 
  -4   0  18       10.39       20.88     17.51 o 
  -3   0  18       46.93       46.96     15.15 o 
  -2   0  18      719.89      952.91     78.12 o 
  -1   0  18        1.30        6.99     11.03 o 
  -8   1  18      145.59      138.77     24.87 o 
  -7   1  18      906.96      945.86     48.12 o 
  -6   1  18       14.71       14.91      7.79 o 
  -5   1  18     1025.25     1117.47     52.84 o 
  -4   1  18      147.41      141.38     19.51 o 
  -3   1  18      200.60      178.46     26.68 o 
  -2   1  18        0.02       17.67     10.65 o 
  -1   1  18      407.31      407.99     41.14 o 
   0   1  18       11.02       -1.89     10.31 o 
   1   1  18      118.36      142.41     35.39 o 
  -8   2  18       60.23       54.78     16.33 o 
  -7   2  18       99.77      131.75     23.61 o 
  -6   2  18      138.88      133.43     19.37 o 
  -5   2  18       35.89       19.30     10.96 o 
  -4   2  18       26.48       25.86     11.48 o 
  -3   2  18        4.47        5.61      8.87 o 
  -2   2  18        5.37       -5.80     13.67 o 
  -1   2  18        0.07       25.09     10.56 o 
   0   2  18       33.38       39.69     15.90 o 
  -8   3  18       60.74       94.05     30.73 o 
  -7   3  18     1009.02      968.93     90.50 o 
  -6   3  18      173.75      143.27     26.00 o 
  -5   3  18       89.29       99.97     24.35 o 
  -4   3  18        0.50      -17.73     20.80 o 
  -3   3  18       79.75       72.91     19.96 o 
  -2   3  18       45.18       55.44     17.49 o 
  -1   3  18      147.30      199.99     31.06 o 
   0   3  18       55.86       32.73     14.55 o 
  -7   4  18       95.80       80.35     29.68 o 
  -6   4  18       33.38       24.84     19.33 o 
  -5   4  18       46.26       41.70     25.19 o 
  -4   4  18      314.32      389.21     43.18 o 
  -3   4  18      141.55      163.03     27.92 o 
  -2   4  18      139.80      131.08     26.19 o 
  -1   4  18       25.27      -26.99     18.47 o 
  -6   5  18       72.49       44.98     24.43 o 
  -5   5  18      136.24      151.53     28.47 o 
  -4   5  18      169.62      134.42     25.83 o 
  -3   5  18       50.28       66.68     19.81 o 
  -2   5  18      205.68      213.55     46.07 o 
  -6   1  19      202.85      231.92     31.21 o 
  -5   1  19      164.04      169.31     27.92 o 
  -4   1  19        8.07       17.73     16.72 o 
  -3   1  19        8.46        8.83     12.51 o 
  -2   1  19       34.33      102.10     34.77 o 
  -6   2  19       41.36       58.34     18.75 o 
  -5   2  19       50.34       30.92     61.25 o 
  -4   2  19       14.54      -23.35     15.57 o 
  -3   2  19       12.92       24.58     11.88 o 
  -5   3  19      489.48      584.53     51.78 o 
  -4   3  19       15.84       27.38     12.87 o 
                                                 
